# Supplementary material for: Targeting platinum-resistant ovarian cancer by disrupting histone and RAD51 lactylation
Source: Theranostics. 2025 Feb 10;15(7):3055–75. doi: 10.7150/thno.104858 (PMC11898288; doi:10.7150/thno.104858)
Supplement: Supplementary file 2 — Supplementary file S1: TCGA samples with platinum status involved in this study. [file thnov15p3055s2.xlsx]

## Sheet: 203例
Patient ID	Platinum Status	GCN5
TCGA-61-2113	Sensitive	17.7152
TCGA-61-2111	Sensitive	16.2023
TCGA-61-2110	Resistant	14.6774
TCGA-61-2109	Sensitive	20.9424
TCGA-61-2009	Sensitive	19.1616
TCGA-61-2008	Sensitive	25.1592
TCGA-61-2000	Resistant	25.5502
TCGA-61-1918	Sensitive	23.3943
TCGA-61-1914	Sensitive	20.4974
TCGA-61-1911	Sensitive	13.4823
TCGA-61-1743	Sensitive	12.3499
TCGA-61-1741	Sensitive	14.8641
TCGA-61-1738	Resistant	5.9808
TCGA-61-1736	Sensitive	20.1112
TCGA-61-1733	Resistant	16.3303
TCGA-61-1728	Sensitive	16.2634
TCGA-61-1725	Sensitive	18.495
TCGA-57-1586	Resistant	16.1714
TCGA-36-1581	Sensitive	17.8547
TCGA-36-1580	Resistant	17.3581
TCGA-36-1578	Resistant	29.2043
TCGA-36-1576	Sensitive	15.391
TCGA-36-1574	Sensitive	15.3524
TCGA-36-1571	Sensitive	30.8468
TCGA-36-1570	Sensitive	12.9631
TCGA-36-1568	Sensitive	17.3222
TCGA-31-1953	Resistant	12.6279
TCGA-31-1951	Sensitive	11.2064
TCGA-31-1950	Sensitive	29.6463
TCGA-31-1946	Sensitive	19.1829
TCGA-30-1892	Resistant	9.2688
TCGA-30-1891	Resistant	9.5003
TCGA-30-1866	Resistant	9.2932
TCGA-30-1860	Sensitive	11.6065
TCGA-30-1853	Sensitive	12.6422
TCGA-30-1718	Sensitive	12.4787
TCGA-30-1714	Resistant	8.4432
TCGA-29-2425	Sensitive	16.6995
TCGA-29-2414	Sensitive	13.044
TCGA-29-1785	Sensitive	9.5413
TCGA-29-1774	Sensitive	20.2297
TCGA-29-1770	Sensitive	13.4542
TCGA-29-1770	Sensitive	21.9618
TCGA-29-1768	Sensitive	13.1399
TCGA-29-1766	Sensitive	15.8907
TCGA-29-1763	Sensitive	21.0571
TCGA-29-1762	Sensitive	11.9194
TCGA-29-1707	Sensitive	11.0199
TCGA-29-1705	Resistant	18.2071
TCGA-29-1703	Resistant	17.7405
TCGA-29-1702	Resistant	21.1188
TCGA-29-1701	Resistant	13.6322
TCGA-29-1698	Resistant	21.8406
TCGA-29-1697	Sensitive	11.3403
TCGA-29-1696	Resistant	11.523
TCGA-29-1693	Sensitive	13.3437
TCGA-29-1691	Sensitive	24.4878
TCGA-25-2409	Resistant	18.0996
TCGA-25-2404	Sensitive	14.0357
TCGA-25-2400	Sensitive	23.646
TCGA-25-2399	Resistant	23.1048
TCGA-25-2398	Sensitive	11.3265
TCGA-25-2393	Resistant	13.4676
TCGA-25-1635	Sensitive	11.4959
TCGA-25-1634	Resistant	15.6643
TCGA-25-1633	Sensitive	10.6695
TCGA-25-1632	Sensitive	15.3705
TCGA-25-1628	Resistant	14.9162
TCGA-25-1626	Resistant	12.9026
TCGA-25-1623	Sensitive	17.2065
TCGA-25-1328	Resistant	29.2462
TCGA-25-1326	Sensitive	14.4511
TCGA-25-1323	Sensitive	19.5577
TCGA-25-1321	Sensitive	21.8841
TCGA-25-1320	Sensitive	23.4564
TCGA-25-1318	Resistant	19.8103
TCGA-25-1316	Resistant	9.8677
TCGA-25-1315	Resistant	13.2421
TCGA-25-1313	Sensitive	14.8846
TCGA-24-2290	Sensitive	17.9171
TCGA-24-2289	Sensitive	23.2538
TCGA-24-2280	Sensitive	21.3317
TCGA-24-2254	Sensitive	23.3043
TCGA-24-2036	Sensitive	31.7079
TCGA-24-2033	Resistant	32.9314
TCGA-24-2027	Sensitive	21.6331
TCGA-24-2024	Sensitive	19.3923
TCGA-24-1930	Sensitive	15.4209
TCGA-24-1928	Resistant	18.1736
TCGA-24-1924	Resistant	14.4101
TCGA-24-1923	Resistant	29.6071
TCGA-24-1616	Sensitive	9.8028
TCGA-24-1567	Resistant	11.1039
TCGA-24-1565	Resistant	24.0078
TCGA-24-1564	Resistant	14.7261
TCGA-24-1563	Sensitive	12.2797
TCGA-24-1562	Resistant	10.5532
TCGA-24-1560	Resistant	14.61
TCGA-24-1558	Resistant	14.7426
TCGA-24-1557	Resistant	14.6378
TCGA-24-1553	Sensitive	6.4098
TCGA-24-1552	Resistant	14.9243
TCGA-24-1551	Sensitive	10.8206
TCGA-24-1550	Sensitive	8.2987
TCGA-24-1548	Resistant	14.5051
TCGA-24-1545	Sensitive	13.2754
TCGA-24-1544	Sensitive	12.9711
TCGA-24-1474	Sensitive	22.5105
TCGA-24-1467	Sensitive	21.652
TCGA-24-1464	Resistant	52.8372
TCGA-24-1463	Sensitive	9.5454
TCGA-24-1435	Sensitive	8.878
TCGA-24-1434	Resistant	12.7459
TCGA-24-1431	Resistant	11.5527
TCGA-24-1430	Sensitive	15.8731
TCGA-24-1105	Sensitive	23.9515
TCGA-24-1104	Sensitive	13.6347
TCGA-24-1103	Sensitive	21.5817
TCGA-24-0982	Resistant	24.7062
TCGA-24-0979	Sensitive	26.1641
TCGA-24-0970	Resistant	13.5842
TCGA-23-2084	Sensitive	19.2461
TCGA-23-2077	Sensitive	34.0545
TCGA-23-1122	Sensitive	17.691
TCGA-23-1119	Sensitive	12.8483
TCGA-23-1114	Sensitive	19.4587
TCGA-23-1110	Sensitive	22.6521
TCGA-23-1030	Sensitive	9.5456
TCGA-23-1028	Resistant	10.6822
TCGA-23-1027	Resistant	36.8647
TCGA-23-1026	Sensitive	15.4284
TCGA-23-1023	Sensitive	12.4687
TCGA-23-1023	Sensitive	11.5764
TCGA-23-1022	Sensitive	18.2171
TCGA-20-1683	Sensitive	26.9359
TCGA-13-1501	Sensitive	12.3813
TCGA-13-1499	Sensitive	14.0488
TCGA-13-1498	Sensitive	12.3219
TCGA-13-1497	Sensitive	14.0355
TCGA-13-1495	Sensitive	10.7456
TCGA-13-1489	Sensitive	13.436
TCGA-13-1488	Sensitive	14.4256
TCGA-13-1487	Sensitive	8.6425
TCGA-13-1485	Resistant	27.1284
TCGA-13-1483	Resistant	18.9917
TCGA-13-1482	Sensitive	12.4563
TCGA-13-1477	Resistant	15.6907
TCGA-13-1403	Sensitive	13.799
TCGA-13-0920	Resistant	16.3839
TCGA-13-0913	Sensitive	30.7497
TCGA-13-0911	Resistant	12.7857
TCGA-13-0908	Sensitive	16.3393
TCGA-13-0905	Sensitive	6.394
TCGA-13-0901	Sensitive	12.3007
TCGA-13-0899	Sensitive	22.1237
TCGA-13-0897	Sensitive	8.0281
TCGA-13-0893	Resistant	18.4046
TCGA-13-0891	Sensitive	12.5721
TCGA-13-0887	Sensitive	13.9479
TCGA-13-0884	Sensitive	16.8617
TCGA-13-0883	Sensitive	28.3897
TCGA-13-0804	Resistant	20.7331
TCGA-13-0795	Resistant	23.6111
TCGA-13-0766	Sensitive	17.2823
TCGA-13-0765	Sensitive	9.6347
TCGA-13-0762	Sensitive	12.0177
TCGA-13-0727	Resistant	22.0516
TCGA-13-0726	Sensitive	10.5812
TCGA-13-0725	Resistant	17.9925
TCGA-13-0724	Resistant	36.0905
TCGA-13-0720	Resistant	20.4679
TCGA-10-0938	Resistant	40.1235
TCGA-10-0937	Resistant	11.5612
TCGA-10-0934	Resistant	19.3901
TCGA-10-0933	Sensitive	10.2283
TCGA-10-0931	Resistant	39.6956
TCGA-10-0927	Sensitive	14.7168
TCGA-10-0926	Resistant	17.5443
TCGA-09-2051	Sensitive	19.1338
TCGA-09-2045	Sensitive	12.6246
TCGA-09-1670	Sensitive	14.8741
TCGA-09-1667	Sensitive	18.1639
TCGA-09-1666	Sensitive	11.3592
TCGA-09-1665	Sensitive	29.051
TCGA-09-1662	Sensitive	14.4644
TCGA-09-0369	Resistant	28.9363
TCGA-09-0366	Resistant	22.6705
TCGA-09-0364	Sensitive	35.5097
TCGA-04-1655	Sensitive	17.5585
TCGA-04-1651	Sensitive	20.0711
TCGA-04-1648	Sensitive	15.2581
TCGA-04-1542	Sensitive	14.1046
TCGA-04-1536	Sensitive	11.7216
TCGA-04-1530	Sensitive	23.9141
TCGA-04-1517	Sensitive	14.425
TCGA-04-1514	Sensitive	16.7093
TCGA-04-1365	Sensitive	12.4928
TCGA-04-1364	Resistant	24.2125
TCGA-04-1362	Resistant	21.8975
TCGA-04-1348	Sensitive	19.3324
TCGA-04-1338	Resistant	13.1924
TCGA-04-1332	Sensitive	13.3258
TCGA-04-1331	Sensitive	16.5585
