# Supplementary material for: Targeting platinum-resistant ovarian cancer by disrupting histone and RAD51 lactylation
Source: Theranostics. 2025 Feb 10;15(7):3055–75. doi: 10.7150/thno.104858 (PMC11898288; doi:10.7150/thno.104858)
Supplement: Supplementary file 3 — Supplementary file S2: H3K9la enriched peaks in ChIP-seq. [file thnov15p3055s3.xlsx]

## Sheet: -logp>4
seqnames	start	end	width	strand	peakName	colorScore	fold_enrichment	X.log10.pvalue	X.log10.qvalue	annotation	geneChr	geneStart	geneEnd	geneLength	geneStrand	geneId	transcriptId	distanceToTSS	gene_name	gene_biotype	geneGO	geneKEGG
chr8	89981179	89982360	1182	*	A2780_CDDP_peak_12887	12	2.92264	4.00008	1.2532	Promoter (<=1kb)	8	89970520	89981655	11136	2	ENSG00000104320	ENST00000517772	0	NBN	protein_coding	GO:0000075,cell cycle checkpoint signaling;GO:0000077,DNA damage checkpoint signaling;GO:0000086,G2/M transition of mitotic cell cycle;GO:0000723,telomere maintenance;GO:0000724,double-strand break repair via homologous recombination;GO:0000725,recombinational repair;GO:0000729,DNA double-strand break processing;GO:0001325,formation of extrachromosomal circular DNA;GO:0001701,in utero embryonic d…	ko03440,Homologous recombination;ko04218,Cellular senescence
chr14	20332735	20333117	383	*	A2780_CDDP_peak_4296	12	3.17769	4.00002	1.27415	Promoter (<=1kb)	14	20311368	20333010	21643	2	ENSG00000100814	ENST00000398160	0	CCNB1IP1	protein_coding	GO:0000280,nuclear division;GO:0006310,DNA recombination;GO:0007059,chromosome segregation;GO:0007127,meiosis I;GO:0007129,homologous chromosome pairing at meiosis;GO:0007131,reciprocal meiotic recombination;GO:0035825,homologous recombination;GO:0045132,meiotic chromosome segregation;GO:0045143,homologous chromosome segregation;GO:0048285,organelle fission;GO:0051321,meiotic cell cycle;GO:006198…	NA
chr6	118935340	118936097	758	*	A2780_CDDP_peak_11806	12	3.18647	4.0005	1.28136	Promoter (<=1kb)	6	118813442	118935162	121721	2	ENSG00000111877	ENST00000316316	-178	MCM9	protein_coding	GO:0000724,double-strand break repair via homologous recombination;GO:0000725,recombinational repair;GO:0006260,DNA replication;GO:0006261,DNA-dependent DNA replication;GO:0006298,mismatch repair;GO:0006302,double-strand break repair;GO:0006310,DNA recombination;GO:0007292,female gamete generation;GO:0032392,DNA geometric change;GO:0032508,DNA duplex unwinding;GO:0034502,protein localization to c…	ko03030,DNA replication;ko04110,Cell cycle
chr20	63657757	63658046	290	*	A2780_CDDP_peak_8794	12	2.84506	4.00012	1.28414	Promoter (<=1kb)	20	63657810	63696253	38444	1	ENSG00000258366	ENST00000370018	0	RTEL1	protein_coding	GO:0000018,regulation of DNA recombination;GO:0000723,telomere maintenance;GO:0000724,double-strand break repair via homologous recombination;GO:0000725,recombinational repair;GO:0001325,formation of extrachromosomal circular DNA;GO:0006260,DNA replication;GO:0006261,DNA-dependent DNA replication;GO:0006278,RNA-dependent DNA biosynthetic process;GO:0006282,regulation of DNA repair;GO:0006302,doub…	ko03440,Homologous recombination;ko03460,Fanconi anemia pathway
chr1	35192340	35193665	1326	*	A2780_CDDP_peak_349	13	3.10448	4.0019	1.32443	Promoter (<=1kb)	1	35182936	35193145	10210	2	ENSG00000116560	ENST00000357214	0	SFPQ	protein_coding	GO:0000375,RNA splicing, via transesterification reactions;GO:0000377,RNA splicing, via transesterification reactions with bulged adenosine as nucleophile;GO:0000380,alternative mRNA splicing, via spliceosome;GO:0000398,mRNA splicing, via spliceosome;GO:0000724,double-strand break repair via homologous recombination;GO:0000725,recombinational repair;GO:0000819,sister chromatid segregation;GO:0001…	NA
chr2	206159804	206160307	504	*	A2780_CDDP_peak_8147	13	3.0563	4.00041	1.33238	Promoter (<=1kb)	2	206159895	206162928	3034	1	ENSG00000114942	ENST00000392222	0	EEF1B2	protein_coding	GO:0006414,translational elongation;GO:0003746,translation elongation factor activity;GO:0005085,guanyl-nucleotide exchange factor activity;GO:0005096,GTPase activator activity;GO:0008135,translation factor activity, RNA binding;GO:0030695,GTPase regulator activity;GO:0045182,translation regulator activity;GO:0060589,nucleoside-triphosphatase regulator activity;GO:0090079,translation regulator ac…	NA
chr2	108448777	108450222	1446	*	A2780_CDDP_peak_7837	13	3.24019	4.00086	1.30961	Promoter (<=1kb)	2	108449191	108450019	829	1	ENSG00000135968	ENST00000467566	0	GCC2	protein_coding	GO:0006605,protein targeting;GO:0006622,protein targeting to lysosome;GO:0006623,protein targeting to vacuole;GO:0007030,Golgi organization;GO:0007034,vacuolar transport;GO:0007041,lysosomal transport;GO:0010256,endomembrane system organization;GO:0016197,endosomal transport;GO:0016482,cytosolic transport;GO:0031023,microtubule organizing center organization;GO:0032386,regulation of intracellular…	NA
chr12	50390710	50391655	946	*	A2780_CDDP_peak_3542	13	3.17791	4.00166	1.31588	Promoter (<=1kb)	12	50392383	50430551	38169	1	ENSG00000161813	ENST00000550522	-728	LARP4	protein_coding	GO:0006417,regulation of translation;GO:0022604,regulation of cell morphogenesis;GO:0034248,regulation of cellular amide metabolic process;GO:0034250,positive regulation of cellular amide metabolic process;GO:0045727,positive regulation of translation;GO:0010494,cytoplasmic stress granule;GO:0035770,ribonucleoprotein granule;GO:0036464,cytoplasmic ribonucleoprotein granule;GO:0003727,single-stran…	NA
chr4	105473566	105473820	255	*	A2780_CDDP_peak_10434	13	3.22826	4.00225	1.31063	Promoter (<=1kb)	4	105437977	105473709	35733	2	ENSG00000138777	ENST00000502596	0	PPA2	protein_coding	GO:0006399,tRNA metabolic process;GO:0006418,tRNA aminoacylation for protein translation;GO:0006520,cellular amino acid metabolic process;GO:0034660,ncRNA metabolic process;GO:0042391,regulation of membrane potential;GO:0043038,amino acid activation;GO:0043039,tRNA aminoacylation;GO:0051881,regulation of mitochondrial membrane potential;GO:0005759,mitochondrial matrix;GO:0000287,magnesium ion bin…	ko00190,Oxidative phosphorylation
chr7	151012707	151012957	251	*	A2780_CDDP_peak_12602	13	2.86984	4.00249	1.33752	Promoter (<=1kb)	7	151012209	151012785	577	2	ENSG00000181652	ENST00000498521	0	ATG9B	protein_coding	GO:0000045,autophagosome assembly;GO:0000422,autophagy of mitochondrion;GO:0006914,autophagy;GO:0007005,mitochondrion organization;GO:0007033,vacuole organization;GO:0016236,macroautophagy;GO:0022411,cellular component disassembly;GO:0034497,protein localization to phagophore assembly site;GO:0044804,autophagy of nucleus;GO:0061726,mitochondrion disassembly;GO:0061919,process utilizing autophagic…	ko04136,Autophagy - other;ko04137,Mitophagy - animal;ko04140,Autophagy - animal
chr18	2756611	2757434	824	*	A2780_CDDP_peak_6338	13	2.96197	4.00334	1.33687	Promoter (2-3kb)	18	2760401	2769807	9407	1	ENSG00000101596	ENST00000583344	-2967	SMCHD1	protein_coding	GO:0000018,regulation of DNA recombination;GO:0000724,double-strand break repair via homologous recombination;GO:0000725,recombinational repair;GO:0006282,regulation of DNA repair;GO:0006302,double-strand break repair;GO:0006303,double-strand break repair via nonhomologous end joining;GO:0006310,DNA recombination;GO:0006325,chromatin organization;GO:0007423,sensory organ development;GO:0007549,do…	NA
chr12	53295801	53296816	1016	*	A2780_CDDP_peak_3583	13	2.99671	4.00396	1.34185	Promoter (<=1kb)	12	53295891	53299374	3484	1	ENSG00000123349	ENST00000552548	0	PFDN5	protein_coding	GO:0006457,protein folding;GO:0016055,Wnt signaling pathway;GO:0030111,regulation of Wnt signaling pathway;GO:0030178,negative regulation of Wnt signaling pathway;GO:0060070,canonical Wnt signaling pathway;GO:0060828,regulation of canonical Wnt signaling pathway;GO:0090090,negative regulation of canonical Wnt signaling pathway;GO:0198738,cell-cell signaling by wnt;GO:1902903,regulation of supramo…	NA
chr16	57283659	57285050	1392	*	A2780_CDDP_peak_5431	13	3.23365	4.00455	1.31232	Promoter (<=1kb)	16	57249039	57284661	35623	2	ENSG00000102934	ENST00000613167	0	PLLP	protein_coding	NA	NA
chr5	178153076	178153599	524	*	A2780_CDDP_peak_11235	13	2.96868	4.00458	1.3416	Promoter (<=1kb)	5	178150531	178153579	3049	2	ENSG00000145912	ENST00000502263	0	NHP2	protein_coding	GO:0000154,rRNA modification;GO:0000469,cleavage involved in rRNA processing;GO:0000470,maturation of LSU-rRNA;GO:0000723,telomere maintenance;GO:0001522,pseudouridine synthesis;GO:0006278,RNA-dependent DNA biosynthetic process;GO:0006364,rRNA processing;GO:0006403,RNA localization;GO:0007004,telomere maintenance via telomerase;GO:0009451,RNA modification;GO:0010833,telomere maintenance via telom…	ko03008,Ribosome biogenesis in eukaryotes
chr17	7617836	7618812	977	*	A2780_CDDP_peak_5706	13	3.14641	4.00512	1.34502	Promoter (2-3kb)	17	7591230	7614897	23668	2	ENSG00000129245	ENST00000250113	-2939	FXR2	protein_coding	GO:0000375,RNA splicing, via transesterification reactions;GO:0000377,RNA splicing, via transesterification reactions with bulged adenosine as nucleophile;GO:0000380,alternative mRNA splicing, via spliceosome;GO:0000381,regulation of alternative mRNA splicing, via spliceosome;GO:0000398,mRNA splicing, via spliceosome;GO:0006397,mRNA processing;GO:0006401,RNA catabolic process;GO:0006402,mRNA cata…	ko03013,RNA transport
chr12	6937088	6937429	342	*	A2780_CDDP_peak_3310	13	3.22936	4.00617	1.31351	Promoter (<=1kb)	12	6937698	6938965	1268	1	ENSG00000111676	ENST00000541029	-269	ATN1	protein_coding	GO:0051402,neuron apoptotic process;GO:0070997,neuron death;GO:0016363,nuclear matrix;GO:0034399,nuclear periphery;GO:0003712,transcription coregulator activity;GO:0003714,transcription corepressor activity	NA
chr11	102316570	102317301	732	*	A2780_CDDP_peak_2938	13	2.9522	4.00729	1.34245	Promoter (<=1kb)	11	102317450	102339394	21945	1	ENSG00000023445	ENST00000615299	-149	BIRC3	protein_coding	GO:0001959,regulation of cytokine-mediated signaling pathway;GO:0002221,pattern recognition receptor signaling pathway;GO:0002224,toll-like receptor signaling pathway;GO:0002753,cytoplasmic pattern recognition receptor signaling pathway;GO:0002756,MyD88-independent toll-like receptor signaling pathway;GO:0002764,immune response-regulating signaling pathway;GO:0002831,regulation of response to bio…	ko01524,Platinum drug resistance;ko04064,NF-kappa B signaling pathway;ko04120,Ubiquitin mediated proteolysis;ko04210,Apoptosis;ko04215,Apoptosis - multiple species;ko04217,Necroptosis;ko04510,Focal adhesion;ko04621,NOD-like receptor signaling pathway;ko04668,TNF signaling pathway;ko05145,Toxoplasmosis;ko05202,Transcriptional misregulation in cancer;ko05222,Small cell lung cancer
chr18	24426297	24427265	969	*	A2780_CDDP_peak_6527	13	2.93165	4.00787	1.34686	Promoter (<=1kb)	18	24426634	24453510	26877	1	ENSG00000154059	ENST00000648078	0	IMPACT	protein_coding	GO:0000302,response to reactive oxygen species;GO:0001933,negative regulation of protein phosphorylation;GO:0006413,translational initiation;GO:0006417,regulation of translation;GO:0006446,regulation of translational initiation;GO:0006979,response to oxidative stress;GO:0009267,cellular response to starvation;GO:0009268,response to pH;GO:0009314,response to radiation;GO:0009411,response to UV;GO:…	NA
chr3	184299544	184300196	653	*	A2780_CDDP_peak_9960	13	3.0738	4.00832	1.34336	Promoter (<=1kb)	3	184299904	184302775	2872	1	ENSG00000175166	ENST00000445558	0	PSMD2	protein_coding	GO:0042176,regulation of protein catabolic process;GO:0000502,proteasome complex;GO:1905368,peptidase complex;GO:1905369,endopeptidase complex	ko03050,Proteasome;ko05169,Epstein-Barr virus infection
chr3	51499697	51500923	1227	*	A2780_CDDP_peak_9527	13	3.20272	4.0095	1.34313	Promoter (<=1kb)	3	51395867	51499994	104128	2	ENSG00000145041	ENST00000423656	0	DCAF1	protein_coding	GO:0002200,somatic diversification of immune receptors;GO:0002521,leukocyte differentiation;GO:0002562,somatic diversification of immune receptors via germline recombination within a single locus;GO:0006310,DNA recombination;GO:0016444,somatic cell DNA recombination;GO:0016570,histone modification;GO:0016572,histone phosphorylation;GO:0018107,peptidyl-threonine phosphorylation;GO:0018210,peptidyl…	ko05170,Human immunodeficiency virus 1 infection
chr1	21976273	21977107	835	*	A2780_CDDP_peak_177	13	3.23041	4.00993	1.31627	Promoter (<=1kb)	1	21977022	21989354	12333	1	ENSG00000219073	ENST00000337107	0	CELA3B	protein_coding	GO:0004175,endopeptidase activity;GO:0004252,serine-type endopeptidase activity;GO:0008236,serine-type peptidase activity;GO:0017171,serine hydrolase activity	ko04972,Pancreatic secretion;ko04974,Protein digestion and absorption
chr3	50350098	50350395	298	*	A2780_CDDP_peak_9520	13	3.10418	4.01019	1.3523	Promoter (<=1kb)	3	50347491	50350365	2875	2	ENSG00000114388	ENST00000480296	0	NPRL2	protein_coding	GO:0000045,autophagosome assembly;GO:0006914,autophagy;GO:0006995,cellular response to nitrogen starvation;GO:0007033,vacuole organization;GO:0009267,cellular response to starvation;GO:0009896,positive regulation of catabolic process;GO:0009991,response to extracellular stimulus;GO:0010506,regulation of autophagy;GO:0010508,positive regulation of autophagy;GO:0010563,negative regulation of phosph…	ko04150,mTOR signaling pathway
chr17	57291854	57292481	628	*	A2780_CDDP_peak_6077	13	3.21775	4.01122	1.32875	Promoter (2-3kb)	17	57294685	57632905	338221	1	ENSG00000153944	ENST00000579180	-2204	MSI2	protein_coding	NA	ko04137,Mitophagy - animal;ko04140,Autophagy - animal
chr11	102336430	102336997	568	*	A2780_CDDP_peak_2939	13	2.95031	4.01372	1.34864	Promoter (<=1kb)	11	102336521	102337291	771	1	ENSG00000023445	ENST00000527336	0	BIRC3	protein_coding	GO:0001959,regulation of cytokine-mediated signaling pathway;GO:0002221,pattern recognition receptor signaling pathway;GO:0002224,toll-like receptor signaling pathway;GO:0002753,cytoplasmic pattern recognition receptor signaling pathway;GO:0002756,MyD88-independent toll-like receptor signaling pathway;GO:0002764,immune response-regulating signaling pathway;GO:0002831,regulation of response to bio…	ko01524,Platinum drug resistance;ko04064,NF-kappa B signaling pathway;ko04120,Ubiquitin mediated proteolysis;ko04210,Apoptosis;ko04215,Apoptosis - multiple species;ko04217,Necroptosis;ko04510,Focal adhesion;ko04621,NOD-like receptor signaling pathway;ko04668,TNF signaling pathway;ko05145,Toxoplasmosis;ko05202,Transcriptional misregulation in cancer;ko05222,Small cell lung cancer
chr8	133297907	133298276	370	*	A2780_CDDP_peak_13266	13	3.0322	4.01556	1.34966	Promoter (<=1kb)	8	133256819	133297958	41140	2	ENSG00000104419	ENST00000519228	0	NDRG1	protein_coding	GO:0001666,response to hypoxia;GO:0007009,plasma membrane organization;GO:0007272,ensheathment of neurons;GO:0007422,peripheral nervous system development;GO:0008366,axon ensheathment;GO:0010001,glial cell differentiation;GO:0010035,response to inorganic substance;GO:0010038,response to metal ion;GO:0010256,endomembrane system organization;GO:0014037,Schwann cell differentiation;GO:0014044,Schwan…	NA
chr14	35808596	35811154	2559	*	A2780_CDDP_peak_4392	13	3.04138	4.01615	1.34552	Promoter (<=1kb)	14	35538352	35809226	270875	2	ENSG00000174373	ENST00000389698	0	RALGAPA1	protein_coding	GO:0007264,small GTPase mediated signal transduction;GO:0043087,regulation of GTPase activity;GO:0043547,positive regulation of GTPase activity;GO:0051056,regulation of small GTPase mediated signal transduction;GO:0005096,GTPase activator activity;GO:0030695,GTPase regulator activity;GO:0060589,nucleoside-triphosphatase regulator activity	ko04072,Phospholipase D signaling pathway;ko04115,p53 signaling pathway;ko04140,Autophagy - animal;ko04150,mTOR signaling pathway;ko04151,PI3K-Akt signaling pathway;ko04152,AMPK signaling pathway;ko04211,Longevity regulating pathway;ko04218,Cellular senescence;ko04714,Thermogenesis;ko04910,Insulin signaling pathway;ko04919,Thyroid hormone signaling pathway;ko05163,Human cytomegalovirus infection;…
chr9	97984462	97985194	733	*	A2780_CDDP_peak_13620	13	3.1	4.0162	1.34368	Promoter (<=1kb)	9	97984592	98005135	20544	1	ENSG00000136938	ENST00000473205	0	ANP32B	protein_coding	GO:0006323,DNA packaging;GO:0006325,chromatin organization;GO:0006333,chromatin assembly or disassembly;GO:0006334,nucleosome assembly;GO:0006338,chromatin remodeling;GO:0006611,protein export from nucleus;GO:0006913,nucleocytoplasmic transport;GO:0006919,activation of cysteine-type endopeptidase activity involved in apoptotic process;GO:0007423,sensory organ development;GO:0010950,positive regul…	NA
chr10	22313762	22316057	2296	*	A2780_CDDP_peak_1415	13	3.23076	4.01791	1.33812	Promoter (<=1kb)	10	22316386	22320306	3921	1	ENSG00000148444	ENST00000602574	-329	COMMD3	protein_coding	GO:0006814,sodium ion transport	ko04550,Signaling pathways regulating pluripotency of stem cells;ko05202,Transcriptional misregulation in cancer;ko05206,MicroRNAs in cancer
chr13	73058104	73058352	249	*	A2780_CDDP_peak_4149	13	3.22219	4.0195	1.33853	Promoter (<=1kb)	13	73059005	73077538	18534	1	ENSG00000102554	ENST00000377687	-653	KLF5	protein_coding	GO:0001525,angiogenesis;GO:0002064,epithelial cell development;GO:0002065,columnar/cuboidal epithelial cell differentiation;GO:0002066,columnar/cuboidal epithelial cell development;GO:0007517,muscle organ development;GO:0007519,skeletal muscle tissue development;GO:0014706,striated muscle tissue development;GO:0014902,myotube differentiation;GO:0030033,microvillus assembly;GO:0031099,regeneration…	ko05202,Transcriptional misregulation in cancer
chr17	16216875	16217373	499	*	A2780_CDDP_peak_5744	13	3.1435	4.02095	1.35034	Promoter (<=1kb)	17	16217191	16300187	82997	1	ENSG00000108474	ENST00000607144	0	PIGL	protein_coding	NA	NA
chr19	38647877	38648376	500	*	A2780_CDDP_peak_7118	13	3.12769	4.02283	1.36282	Promoter (<=1kb)	19	38648193	38709423	61231	1	ENSG00000130402	ENST00000495553	0	ACTN4	protein_coding	GO:0001666,response to hypoxia;GO:0002028,regulation of sodium ion transport;GO:0002576,platelet degranulation;GO:0006814,sodium ion transport;GO:0007162,negative regulation of cell adhesion;GO:0010155,regulation of proton transport;GO:0010721,negative regulation of cell development;GO:0010765,positive regulation of sodium ion transport;GO:0010769,regulation of cell morphogenesis involved in diff…	ko04510,Focal adhesion;ko04520,Adherens junction;ko04530,Tight junction;ko04670,Leukocyte transendothelial migration;ko04810,Regulation of actin cytoskeleton;ko05146,Amoebiasis;ko05203,Viral carcinogenesis;ko05322,Systemic lupus erythematosus
chr8	54133592	54133868	277	*	A2780_CDDP_peak_12716	13	3.04297	4.02466	1.35258	Promoter (1-2kb)	8	54135241	54148514	13274	1	ENSG00000137547	ENST00000260102	-1373	MRPL15	protein_coding	GO:0006414,translational elongation;GO:0006415,translational termination;GO:0022411,cellular component disassembly;GO:0032543,mitochondrial translation;GO:0032984,protein-containing complex disassembly;GO:0043624,cellular protein complex disassembly;GO:0070125,mitochondrial translational elongation;GO:0070126,mitochondrial translational termination;GO:0140053,mitochondrial gene expression;GO:1990…	ko03010,Ribosome
chr18	23870350	23870910	561	*	A2780_CDDP_peak_6523	13	3.05266	4.02512	1.35434	Promoter (2-3kb)	18	23873020	23955066	82047	1	ENSG00000053747	ENST00000269217	-2110	LAMA3	protein_coding	GO:0001704,formation of primary germ layer;GO:0001706,endoderm formation;GO:0001738,morphogenesis of a polarized epithelium;GO:0002009,morphogenesis of an epithelium;GO:0007044,cell-substrate junction assembly;GO:0007229,integrin-mediated signaling pathway;GO:0007369,gastrulation;GO:0007409,axonogenesis;GO:0007411,axon guidance;GO:0007492,endoderm development;GO:0008544,epidermis development;GO:0…	ko04151,PI3K-Akt signaling pathway;ko04510,Focal adhesion;ko04512,ECM-receptor interaction;ko05145,Toxoplasmosis;ko05146,Amoebiasis;ko05165,Human papillomavirus infection;ko05222,Small cell lung cancer
chr4	158209367	158210162	796	*	A2780_CDDP_peak_10539	13	3.21245	4.02712	1.33938	Promoter (<=1kb)	4	158210194	158235443	25250	1	ENSG00000164124	ENST00000508243	-32	TMEM144	protein_coding	GO:0015144,carbohydrate transmembrane transporter activity	NA
chr7	30283489	30283939	451	*	A2780_CDDP_peak_12158	13	3.09643	4.02846	1.35764	Promoter (<=1kb)	7	30284597	30367689	83093	1	ENSG00000180233	ENST00000323037	-658	ZNRF2	protein_coding	GO:0000209,protein polyubiquitination;GO:0001650,fibrillar center;GO:0005765,lysosomal membrane;GO:0005774,vacuolar membrane;GO:0010008,endosome membrane;GO:0042734,presynaptic membrane;GO:0097060,synaptic membrane;GO:0098793,presynapse;GO:0098852,lytic vacuole membrane;GO:0004842,ubiquitin-protein transferase activity;GO:0019787,ubiquitin-like protein transferase activity;GO:0061630,ubiquitin pr…	NA
chr11	63490578	63492678	2101	*	A2780_CDDP_peak_2487	13	2.81723	4.02851	1.3569	Promoter (<=1kb)	11	63461404	63490939	29536	2	ENSG00000168004	ENST00000536887	0	PLAAT5	protein_coding	GO:0006644,phospholipid metabolic process;GO:0006650,glycerophospholipid metabolic process;GO:0046337,phosphatidylethanolamine metabolic process;GO:0046486,glycerolipid metabolic process;GO:0004620,phospholipase activity;GO:0004623,phospholipase A2 activity;GO:0008970,phospholipase A1 activity;GO:0016298,lipase activity;GO:0016410,N-acyltransferase activity;GO:0016746,acyltransferase activity;GO:…	ko00564,Glycerophospholipid metabolism;ko00565,Ether lipid metabolism;ko00590,Arachidonic acid metabolism;ko00591,Linoleic acid metabolism;ko00592,alpha-Linolenic acid metabolism;ko04014,Ras signaling pathway;ko04923,Regulation of lipolysis in adipocytes
chr10	122110406	122111137	732	*	A2780_CDDP_peak_1912	13	3.25091	4.02925	1.33046	Promoter (1-2kb)	10	122113030	122210569	97540	1	ENSG00000138162	ENST00000493951	-1893	TACC2	protein_coding	GO:0007051,spindle organization;GO:0007052,mitotic spindle organization;GO:0021537,telencephalon development;GO:0021543,pallium development;GO:0021987,cerebral cortex development;GO:0030900,forebrain development;GO:1902850,microtubule cytoskeleton organization involved in mitosis	ko03013,RNA transport
chr5	154756190	154756525	336	*	A2780_CDDP_peak_11120	13	3.10344	4.03057	1.35729	Promoter (<=1kb)	5	154756411	154793824	37414	1	ENSG00000155506	ENST00000519931	0	LARP1	protein_coding	GO:0006401,RNA catabolic process;GO:0006402,mRNA catabolic process;GO:0006413,translational initiation;GO:0006417,regulation of translation;GO:0006446,regulation of translational initiation;GO:0006914,autophagy;GO:0009895,negative regulation of catabolic process;GO:0009896,positive regulation of catabolic process;GO:0009991,response to extracellular stimulus;GO:0010506,regulation of autophagy;GO:…	ko05322,Systemic lupus erythematosus
chr2	238289934	238290813	880	*	A2780_CDDP_peak_8338	13	2.73593	4.03112	1.35798	Promoter (<=1kb)	2	238275863	238290102	14240	2	ENSG00000132326	ENST00000431832	0	PER2	protein_coding	GO:0000271,polysaccharide biosynthetic process;GO:0001504,neurotransmitter uptake;GO:0001505,regulation of neurotransmitter levels;GO:0001659,temperature homeostasis;GO:0002790,peptide secretion;GO:0002791,regulation of peptide secretion;GO:0002931,response to ischemia;GO:0003018,vascular process in circulatory system;GO:0003333,amino acid transmembrane transport;GO:0005976,polysaccharide metabol…	ko04710,Circadian rhythm;ko04713,Circadian entrainment;ko05202,Transcriptional misregulation in cancer;ko05221,Acute myeloid leukemia
chr3	9916660	9917679	1020	*	A2780_CDDP_peak_9260	13	3.23641	4.03138	1.33202	Promoter (<=1kb)	3	9917074	9933620	16547	1	ENSG00000163702	ENST00000416074	0	IL17RC	protein_coding	GO:0001819,positive regulation of cytokine production;GO:0002532,production of molecular mediator involved in inflammatory response;GO:0002534,cytokine production involved in inflammatory response;GO:0009620,response to fungus;GO:0030595,leukocyte chemotaxis;GO:0032635,interleukin-6 production;GO:0032675,regulation of interleukin-6 production;GO:0032755,positive regulation of interleukin-6 produc…	ko04060,Cytokine-cytokine receptor interaction;ko04657,IL-17 signaling pathway
chr1	172531988	172532393	406	*	A2780_CDDP_peak_936	13	3.20153	4.03247	1.36306	Promoter (<=1kb)	1	172532349	172611833	79485	1	ENSG00000094975	ENST00000367723	0	SUCO	protein_coding	GO:0001503,ossification;GO:0001649,osteoblast differentiation;GO:0010712,regulation of collagen metabolic process;GO:0010714,positive regulation of collagen metabolic process;GO:0032963,collagen metabolic process;GO:0032964,collagen biosynthetic process;GO:0032965,regulation of collagen biosynthetic process;GO:0032967,positive regulation of collagen biosynthetic process;GO:0034103,regulation of t…	NA
chr18	9101496	9102006	511	*	A2780_CDDP_peak_6389	13	2.95213	4.03272	1.36704	Promoter (<=1kb)	18	9102630	9117887	15258	1	ENSG00000178127	ENST00000577703	-624	NDUFV2	protein_coding	GO:0005743,mitochondrial inner membrane;GO:0019866,organelle inner membrane;GO:0051536,iron-sulfur cluster binding;GO:0051537,2 iron, 2 sulfur cluster binding;GO:0051540,metal cluster binding	ko00190,Oxidative phosphorylation;ko04714,Thermogenesis;ko04723,Retrograde endocannabinoid signaling;ko04932,Non-alcoholic fatty liver disease (NAFLD);ko05010,Alzheimer disease;ko05012,Parkinson disease;ko05016,Huntington disease
chr5	74867698	74870416	2719	*	A2780_CDDP_peak_10815	13	3.21504	4.0336	1.37027	Promoter (<=1kb)	5	74777574	74866966	89393	2	ENSG00000198780	ENST00000389156	-732	FAM169A	protein_coding	GO:0005635,nuclear envelope;GO:0005637,nuclear inner membrane;GO:0019866,organelle inner membrane;GO:0031965,nuclear membrane	NA
chr16	75090643	75092356	1714	*	A2780_CDDP_peak_5532	13	3.20021	4.03363	1.33978	Promoter (2-3kb)	16	75095144	75105336	10193	1	ENSG00000186187	ENST00000579084	-2788	ZNRF1	protein_coding	GO:0000209,protein polyubiquitination;GO:0010498,proteasomal protein catabolic process;GO:0043161,proteasome-mediated ubiquitin-dependent protein catabolic process;GO:0070936,protein K48-linked ubiquitination;GO:0008021,synaptic vesicle;GO:0030133,transport vesicle;GO:0030658,transport vesicle membrane;GO:0030672,synaptic vesicle membrane;GO:0070382,exocytic vesicle;GO:0098793,presynapse;GO:00995…	NA
chr9	97039723	97040133	411	*	A2780_CDDP_peak_13613	13	3.21604	4.03372	1.36647	Promoter (<=1kb)	9	97032655	97039174	6520	2	ENSG00000136943	ENST00000680159	-549	CTSV	protein_coding	GO:0002478,antigen processing and presentation of exogenous peptide antigen;GO:0002495,antigen processing and presentation of peptide antigen via MHC class II;GO:0002504,antigen processing and presentation of peptide or polysaccharide antigen via MHC class II;GO:0008544,epidermis development;GO:0009913,epidermal cell differentiation;GO:0019882,antigen processing and presentation;GO:0019884,antige…	ko04142,Lysosome;ko04210,Apoptosis
chr19	1247166	1248086	921	*	A2780_CDDP_peak_6802	13	3.24446	4.03461	1.3481	Promoter (<=1kb)	19	1248553	1254430	5878	1	ENSG00000167470	ENST00000586757	-467	MIDN	protein_coding	GO:0002790,peptide secretion;GO:0002791,regulation of peptide secretion;GO:0002792,negative regulation of peptide secretion;GO:0005996,monosaccharide metabolic process;GO:0006006,glucose metabolic process;GO:0006109,regulation of carbohydrate metabolic process;GO:0009306,protein secretion;GO:0009914,hormone transport;GO:0010563,negative regulation of phosphorus metabolic process;GO:0010675,regula…	NA
chr17	28814315	28815228	914	*	A2780_CDDP_peak_5816	13	3.23814	4.03755	1.33655	Promoter (1-2kb)	17	28755980	28812435	56456	2	ENSG00000173065	ENST00000452648	-1880	FAM222B	protein_coding	NA	NA
chr4	39527842	39528324	483	*	A2780_CDDP_peak_10210	13	3.09363	4.03777	1.36673	Promoter (<=1kb)	4	39510667	39527900	17234	2	ENSG00000109814	ENST00000514106	0	UGDH	protein_coding	GO:0001702,gastrulation with mouth forming second;GO:0006022,aminoglycan metabolic process;GO:0006023,aminoglycan biosynthetic process;GO:0006024,glycosaminoglycan biosynthetic process;GO:0006029,proteoglycan metabolic process;GO:0006790,sulfur compound metabolic process;GO:0007369,gastrulation;GO:0009100,glycoprotein metabolic process;GO:0009101,glycoprotein biosynthetic process;GO:0009225,nucle…	ko00040,Pentose and glucuronate interconversions;ko00053,Ascorbate and aldarate metabolism;ko00520,Amino sugar and nucleotide sugar metabolism
chr3	45140484	45141286	803	*	A2780_CDDP_peak_9462	13	3.17221	4.0383	1.36651	Promoter (<=1kb)	3	45112337	45139595	27259	2	ENSG00000163814	ENST00000490471	-889	CDCP1	protein_coding	NA	NA
chr3	138346453	138346985	533	*	A2780_CDDP_peak_9790	13	3.20007	4.03911	1.37129	Promoter (<=1kb)	3	138347648	138405534	57887	1	ENSG00000158186	ENST00000614350	-663	MRAS	protein_coding	GO:0007264,small GTPase mediated signal transduction;GO:0007265,Ras protein signal transduction;GO:0007517,muscle organ development;GO:1990823,response to leukemia inhibitory factor;GO:1990830,cellular response to leukemia inhibitory factor;GO:0003924,GTPase activity;GO:0003925,G protein activity;GO:0005525,GTP binding;GO:0017111,nucleoside-triphosphatase activity;GO:0019001,guanyl nucleotide bin…	ko04010,MAPK signaling pathway;ko04014,Ras signaling pathway;ko04015,Rap1 signaling pathway;ko04072,Phospholipase D signaling pathway;ko04137,Mitophagy - animal;ko04140,Autophagy - animal;ko04218,Cellular senescence;ko04371,Apelin signaling pathway;ko04625,C-type lectin receptor signaling pathway;ko04810,Regulation of actin cytoskeleton;ko05205,Proteoglycans in cancer
chr11	69335839	69336860	1022	*	A2780_CDDP_peak_2642	13	2.90448	4.03951	1.36582	Promoter (<=1kb)	11	69337360	69367726	30367	1	ENSG00000172927	ENST00000541137	-500	MYEOV	protein_coding	NA	NA
chr14	20682027	20683059	1033	*	A2780_CDDP_peak_4306	13	3.10033	4.03963	1.36769	Promoter (1-2kb)	14	20684177	20694186	10010	1	ENSG00000214274	ENST00000336811	-1118	ANG	protein_coding	NA	NA
chr2	85409629	85410253	625	*	A2780_CDDP_peak_7779	13	2.92012	4.04001	1.36923	Promoter (<=1kb)	2	85398690	85409832	11143	2	ENSG00000042493	ENST00000449030	0	CAPG	protein_coding	GO:0007015,actin filament organization;GO:0008064,regulation of actin polymerization or depolymerization;GO:0008154,actin polymerization or depolymerization;GO:0010639,negative regulation of organelle organization;GO:0022411,cellular component disassembly;GO:0030041,actin filament polymerization;GO:0030042,actin filament depolymerization;GO:0030832,regulation of actin filament length;GO:0030833,r…	ko04666,Fc gamma R-mediated phagocytosis;ko04810,Regulation of actin cytoskeleton;ko05203,Viral carcinogenesis
chr2	26032697	26033357	661	*	A2780_CDDP_peak_7479	13	3.15695	4.04104	1.36986	Promoter (<=1kb)	2	26034084	26137454	103371	1	ENSG00000084733	ENST00000264710	-727	RAB10	protein_coding	GO:0001738,morphogenesis of a polarized epithelium;GO:0002009,morphogenesis of an epithelium;GO:0002275,myeloid cell activation involved in immune response;GO:0002283,neutrophil activation involved in immune response;GO:0002444,myeloid leukocyte mediated immunity;GO:0002446,neutrophil mediated immunity;GO:0006892,post-Golgi vesicle-mediated transport;GO:0006893,Golgi to plasma membrane transport;…	ko04144,Endocytosis;ko04152,AMPK signaling pathway
chr19	47742842	47743177	336	*	A2780_CDDP_peak_7268	13	2.77106	4.0411	1.36692	Promoter (2-3kb)	19	47745546	47757058	11513	1	ENSG00000105373	ENST00000246802	-2369	NOP53	protein_coding	GO:0000027,ribosomal large subunit assembly;GO:0000075,cell cycle checkpoint signaling;GO:0000077,DNA damage checkpoint signaling;GO:0000086,G2/M transition of mitotic cell cycle;GO:0001666,response to hypoxia;GO:0002221,pattern recognition receptor signaling pathway;GO:0002753,cytoplasmic pattern recognition receptor signaling pathway;GO:0002764,immune response-regulating signaling pathway;GO:00…	NA
chr11	33736756	33738008	1253	*	A2780_CDDP_peak_2275	13	2.94041	4.04111	1.36665	Promoter (<=1kb)	11	33709996	33736479	26484	2	ENSG00000085063	ENST00000351554	-277	CD59	protein_coding	GO:0001906,cell killing;GO:0002253,activation of immune response;GO:0002275,myeloid cell activation involved in immune response;GO:0002283,neutrophil activation involved in immune response;GO:0002444,myeloid leukocyte mediated immunity;GO:0002446,neutrophil mediated immunity;GO:0002683,negative regulation of immune system process;GO:0002697,regulation of immune effector process;GO:0002698,negativ…	ko04610,Complement and coagulation cascades;ko04640,Hematopoietic cell lineage
chr1	1778186	1778657	472	*	A2780_CDDP_peak_20	13	3.20443	4.04181	1.36442	Promoter (<=1kb)	1	1751232	1778470	27239	2	ENSG00000008130	ENST00000341426	0	NADK	protein_coding	GO:0001678,cellular glucose homeostasis;GO:0002790,peptide secretion;GO:0002791,regulation of peptide secretion;GO:0002793,positive regulation of peptide secretion;GO:0006739,NADP metabolic process;GO:0006753,nucleoside phosphate metabolic process;GO:0009117,nucleotide metabolic process;GO:0009165,nucleotide biosynthetic process;GO:0009306,protein secretion;GO:0009743,response to carbohydrate;GO:…	ko00760,Nicotinate and nicotinamide metabolism
chr11	46275598	46277132	1535	*	A2780_CDDP_peak_2364	13	2.91507	4.04243	1.37281	Promoter (<=1kb)	11	46277662	46321409	43748	1	ENSG00000157613	ENST00000621158	-530	CREB3L1	protein_coding	GO:0001503,ossification;GO:0001525,angiogenesis;GO:0001649,osteoblast differentiation;GO:0002040,sprouting angiogenesis;GO:0006986,response to unfolded protein;GO:0008543,fibroblast growth factor receptor signaling pathway;GO:0010712,regulation of collagen metabolic process;GO:0010714,positive regulation of collagen metabolic process;GO:0016525,negative regulation of angiogenesis;GO:0030198,extra…	ko04022,cGMP-PKG signaling pathway;ko04024,cAMP signaling pathway;ko04151,PI3K-Akt signaling pathway;ko04152,AMPK signaling pathway;ko04211,Longevity regulating pathway;ko04261,Adrenergic signaling in cardiomyocytes;ko04668,TNF signaling pathway;ko04714,Thermogenesis;ko04725,Cholinergic synapse;ko04728,Dopaminergic synapse;ko04911,Insulin secretion;ko04915,Estrogen signaling pathway;ko04916,Melan…
chr11	62921167	62921604	438	*	A2780_CDDP_peak_2486	13	2.94812	4.04403	1.37009	Promoter (<=1kb)	11	62908679	62921363	12685	2	ENSG00000168539	ENST00000306960	0	CHRM1	protein_coding	GO:0007187,G protein-coupled receptor signaling pathway, coupled to cyclic nucleotide second messenger;GO:0007188,adenylate cyclase-modulating G protein-coupled receptor signaling pathway;GO:0007193,adenylate cyclase-inhibiting G protein-coupled receptor signaling pathway;GO:0007200,phospholipase C-activating G protein-coupled receptor signaling pathway;GO:0007205,protein kinase C-activating G pr…	ko04020,Calcium signaling pathway;ko04024,cAMP signaling pathway;ko04080,Neuroactive ligand-receptor interaction;ko04151,PI3K-Akt signaling pathway;ko04725,Cholinergic synapse;ko04810,Regulation of actin cytoskeleton
chr17	48795367	48795849	483	*	A2780_CDDP_peak_6018	13	3.13776	4.04586	1.36313	Promoter (1-2kb)	17	48762241	48794334	32094	2	ENSG00000170703	ENST00000416950	-1033	TTLL6	protein_coding	GO:0001578,microtubule bundle formation;GO:0003341,cilium movement;GO:0003352,regulation of cilium movement;GO:0003353,positive regulation of cilium movement;GO:0007018,microtubule-based movement;GO:0018095,protein polyglutamylation;GO:0018200,peptidyl-glutamic acid modification;GO:0032886,regulation of microtubule-based process;GO:0051272,positive regulation of cellular component movement;GO:006…	NA
chr5	177006166	177006499	334	*	A2780_CDDP_peak_11228	13	3.24373	4.04611	1.34283	Promoter (<=1kb)	5	176905005	177006408	101404	2	ENSG00000087206	ENST00000377227	0	UIMC1	protein_coding	GO:0006282,regulation of DNA repair;GO:0006302,double-strand break repair;GO:0006303,double-strand break repair via nonhomologous end joining;GO:0009314,response to radiation;GO:0010212,response to ionizing radiation;GO:0016570,histone modification;GO:0016578,histone deubiquitination;GO:0016579,protein deubiquitination;GO:0045739,positive regulation of DNA repair;GO:0051052,regulation of DNA meta…	ko03440,Homologous recombination
chr9	137458802	137459925	1124	*	A2780_CDDP_peak_13841	13	3.2648	4.04641	1.34306	Promoter (<=1kb)	9	137447570	137459334	11765	2	ENSG00000165802	ENST00000371475	0	NSMF	protein_coding	GO:0001101,response to acid chemical;GO:0001764,neuron migration;GO:0006470,protein dephosphorylation;GO:0010975,regulation of neuron projection development;GO:0016311,dephosphorylation;GO:0016358,dendrite development;GO:0030335,positive regulation of cell migration;GO:0034698,response to gonadotropin;GO:0035303,regulation of dephosphorylation;GO:0035304,regulation of protein dephosphorylation;GO…	NA
chr19	6768201	6768495	295	*	A2780_CDDP_peak_6879	13	3.20173	4.04663	1.3816	Promoter (<=1kb)	19	6754616	6767463	12848	2	ENSG00000125731	ENST00000597687	-738	SH2D3A	protein_coding	GO:0007254,JNK cascade;GO:0007264,small GTPase mediated signal transduction;GO:0018105,peptidyl-serine phosphorylation;GO:0018209,peptidyl-serine modification;GO:0031098,stress-activated protein kinase signaling cascade;GO:0033135,regulation of peptidyl-serine phosphorylation;GO:0033138,positive regulation of peptidyl-serine phosphorylation;GO:0051403,stress-activated MAPK cascade;GO:0001784,phos…	NA
chr15	75903618	75904279	662	*	A2780_CDDP_peak_5089	13	3.27642	4.04763	1.36359	Promoter (<=1kb)	15	75903876	75930847	26972	1	ENSG00000167196	ENST00000569749	0	FBXO22	protein_coding	GO:0000209,protein polyubiquitination;GO:0007517,muscle organ development;GO:0007519,skeletal muscle tissue development;GO:0009896,positive regulation of catabolic process;GO:0010498,proteasomal protein catabolic process;GO:0010830,regulation of myotube differentiation;GO:0014706,striated muscle tissue development;GO:0014902,myotube differentiation;GO:0014904,myotube cell development;GO:0031331,p…	NA
chr11	34516049	34516834	786	*	A2780_CDDP_peak_2291	13	2.97169	4.04828	1.37227	Promoter (2-3kb)	11	34480197	34513805	33609	2	ENSG00000135374	ENST00000429939	-2244	ELF5	protein_coding	NA	ko04917,Prolactin signaling pathway
chr12	56517701	56519461	1761	*	A2780_CDDP_peak_3624	13	3.09437	4.04906	1.37315	Promoter (2-3kb)	12	56521820	56596193	74374	1	ENSG00000076067	ENST00000262031	-2359	RBMS2	protein_coding	GO:0003727,single-stranded RNA binding;GO:0003729,mRNA binding;GO:0003730,mRNA 3'-UTR binding;GO:0008143,poly(A) binding;GO:0008187,poly-pyrimidine tract binding;GO:0008266,poly(U) RNA binding;GO:0070717,poly-purine tract binding	NA
chr6	149450938	149451752	815	*	A2780_CDDP_peak_11933	13	3.19271	4.0495	1.38436	Promoter (1-2kb)	6	149447658	149449380	1723	2	ENSG00000178199	ENST00000498662	-1558	ZC3H12D	protein_coding	GO:0000082,G1/S transition of mitotic cell cycle;GO:0001558,regulation of cell growth;GO:0006401,RNA catabolic process;GO:0006402,mRNA catabolic process;GO:0006417,regulation of translation;GO:0009896,positive regulation of catabolic process;GO:0010948,negative regulation of cell cycle process;GO:0016049,cell growth;GO:0017148,negative regulation of translation;GO:0030308,negative regulation of c…	NA
chr22	50114019	50114504	486	*	A2780_CDDP_peak_9218	13	3.25809	4.05003	1.34571	Promoter (<=1kb)	22	50114458	50142186	27729	1	ENSG00000073146	ENST00000434497	0	MOV10L1	protein_coding	GO:0000280,nuclear division;GO:0006304,DNA modification;GO:0006305,DNA alkylation;GO:0006306,DNA methylation;GO:0007127,meiosis I;GO:0007140,male meiotic nuclear division;GO:0007141,male meiosis I;GO:0007281,germ cell development;GO:0016441,posttranscriptional gene silencing;GO:0016458,gene silencing;GO:0022412,cellular process involved in reproduction in multicellular organism;GO:0031047,gene si…	ko03013,RNA transport;ko03015,mRNA surveillance pathway
chr13	27450915	27452654	1740	*	A2780_CDDP_peak_4041	13	2.99954	4.05015	1.37039	Promoter (<=1kb)	13	27437150	27450591	13442	2	ENSG00000122033	ENST00000485650	-324	MTIF3	protein_coding	GO:0006413,translational initiation;GO:0022411,cellular component disassembly;GO:0032543,mitochondrial translation;GO:0140053,mitochondrial gene expression;GO:1903008,organelle disassembly;GO:0003743,translation initiation factor activity;GO:0008135,translation factor activity, RNA binding;GO:0043021,ribonucleoprotein complex binding;GO:0043022,ribosome binding;GO:0043024,ribosomal small subunit …	NA
chr1	169485542	169486657	1116	*	A2780_CDDP_peak_921	13	3.24612	4.05052	1.34607	Promoter (<=1kb)	1	169463909	169485944	22036	2	ENSG00000117479	ENST00000236137	0	SLC19A2	protein_coding	GO:0006766,vitamin metabolic process;GO:0006767,water-soluble vitamin metabolic process;GO:0006790,sulfur compound metabolic process;GO:0015695,organic cation transport;GO:0035461,vitamin transmembrane transport;GO:0045117,azole transmembrane transport;GO:0051180,vitamin transport;GO:0072348,sulfur compound transport;GO:0072527,pyrimidine-containing compound metabolic process;GO:0072531,pyrimidin…	ko04977,Vitamin digestion and absorption
chr6	13614523	13615676	1154	*	A2780_CDDP_peak_11364	13	3.03541	4.05096	1.38311	Promoter (<=1kb)	6	13615335	13621712	6378	1	ENSG00000225921	ENST00000451315	0	NOL7	protein_coding	NA	NA
chr1	206895253	206896592	1340	*	A2780_CDDP_peak_1094	13	2.98628	4.05311	1.37604	Promoter (<=1kb)	1	206897443	206903480	6038	1	ENSG00000162892	ENST00000391929	-851	IL24	protein_coding	GO:0002237,response to molecule of bacterial origin;GO:0007259,receptor signaling pathway via JAK-STAT;GO:0007260,tyrosine phosphorylation of STAT protein;GO:0018105,peptidyl-serine phosphorylation;GO:0018108,peptidyl-tyrosine phosphorylation;GO:0018209,peptidyl-serine modification;GO:0018212,peptidyl-tyrosine modification;GO:0030336,negative regulation of cell migration;GO:0032496,response to li…	ko04060,Cytokine-cytokine receptor interaction;ko04061,Viral protein interaction with cytokine and cytokine receptor;ko04630,Jak-STAT signaling pathway
chr12	111431320	111432418	1099	*	A2780_CDDP_peak_3881	13	3.23785	4.05547	1.38754	Promoter (2-3kb)	12	111434862	111449202	14341	1	ENSG00000111252	ENST00000538307	-2444	SH2B3	protein_coding	GO:0001501,skeletal system development;GO:0001776,leukocyte homeostasis;GO:0001780,neutrophil homeostasis;GO:0001933,negative regulation of protein phosphorylation;GO:0001959,regulation of cytokine-mediated signaling pathway;GO:0001960,negative regulation of cytokine-mediated signaling pathway;GO:0002262,myeloid cell homeostasis;GO:0006469,negative regulation of protein kinase activity;GO:0007162…	ko04722,Neurotrophin signaling pathway
chr8	86509119	86509453	335	*	A2780_CDDP_peak_12872	13	2.92659	4.06154	1.37233	Promoter (<=1kb)	8	86472349	86508686	36338	2	ENSG00000176623	ENST00000406452	-433	RMDN1	protein_coding	GO:0000070,mitotic sister chromatid segregation;GO:0000280,nuclear division;GO:0000819,sister chromatid segregation;GO:0007051,spindle organization;GO:0007052,mitotic spindle organization;GO:0007059,chromosome segregation;GO:0007080,mitotic metaphase plate congression;GO:0008608,attachment of spindle microtubules to kinetochore;GO:0048285,organelle fission;GO:0050000,chromosome localization;GO:00…	NA
chr7	88220166	88221192	1027	*	A2780_CDDP_peak_12355	13	3.16137	4.06155	1.38295	Promoter (<=1kb)	7	88208489	88220065	11577	2	ENSG00000075142	ENST00000457606	-101	SRI	protein_coding	GO:0001508,action potential;GO:0001678,cellular glucose homeostasis;GO:0002027,regulation of heart rate;GO:0002790,peptide secretion;GO:0002791,regulation of peptide secretion;GO:0002793,positive regulation of peptide secretion;GO:0003012,muscle system process;GO:0003015,heart process;GO:0006816,calcium ion transport;GO:0006874,cellular calcium ion homeostasis;GO:0006875,cellular metal ion homeos…	NA
chr9	128218249	128218543	295	*	A2780_CDDP_peak_13768	13	3.08491	4.06227	1.37736	Promoter (<=1kb)	9	128218269	128251244	32976	1	ENSG00000106976	ENST00000441149	0	DNM1	protein_coding	GO:0006897,endocytosis;GO:0005874,microtubule;GO:0003924,GTPase activity;GO:0005525,GTP binding;GO:0017111,nucleoside-triphosphatase activity;GO:0019001,guanyl nucleotide binding;GO:0032561,guanyl ribonucleotide binding	ko04072,Phospholipase D signaling pathway;ko04144,Endocytosis;ko04721,Synaptic vesicle cycle;ko04961,Endocrine and other factor-regulated calcium reabsorption;ko05100,Bacterial invasion of epithelial cells
chrX	44542447	44543335	889	*	A2780_CDDP_peak_13876	13	3.28331	4.06414	1.35685	Promoter (<=1kb)	23	44523639	44542859	19221	2	ENSG00000069509	ENST00000378045	0	FUNDC1	protein_coding	GO:0000422,autophagy of mitochondrion;GO:0001666,response to hypoxia;GO:0006914,autophagy;GO:0007005,mitochondrion organization;GO:0016236,macroautophagy;GO:0022411,cellular component disassembly;GO:0036293,response to decreased oxygen levels;GO:0061726,mitochondrion disassembly;GO:0061919,process utilizing autophagic mechanism;GO:0070482,response to oxygen levels;GO:1903008,organelle disassembly…	ko04137,Mitophagy - animal
chr17	47971241	47971878	638	*	A2780_CDDP_peak_5989	13	3.24801	4.06489	1.3938	Promoter (<=1kb)	17	47971362	47981742	10381	1	ENSG00000108465	ENST00000584168	0	CDK5RAP3	protein_coding	GO:0000075,cell cycle checkpoint signaling;GO:0000077,DNA damage checkpoint signaling;GO:0000079,regulation of cyclin-dependent protein serine/threonine kinase activity;GO:0000086,G2/M transition of mitotic cell cycle;GO:0001889,liver development;GO:0001933,negative regulation of protein phosphorylation;GO:0002262,myeloid cell homeostasis;GO:0006469,negative regulation of protein kinase activity;…	NA
chr13	110503353	110503937	585	*	A2780_CDDP_peak_4247	13	3.24893	4.06546	1.35915	Promoter (<=1kb)	13	110503697	110507988	4292	1	ENSG00000134871	ENST00000650322	0	COL4A2	protein_coding	GO:0001525,angiogenesis;GO:0001704,formation of primary germ layer;GO:0001706,endoderm formation;GO:0007369,gastrulation;GO:0007492,endoderm development;GO:0007568,aging;GO:0014823,response to activity;GO:0016525,negative regulation of angiogenesis;GO:0030198,extracellular matrix organization;GO:0030199,collagen fibril organization;GO:0035987,endodermal cell differentiation;GO:0038063,collagen-ac…	ko04151,PI3K-Akt signaling pathway;ko04510,Focal adhesion;ko04512,ECM-receptor interaction;ko04926,Relaxin signaling pathway;ko04933,AGE-RAGE signaling pathway in diabetic complications;ko04974,Protein digestion and absorption;ko05146,Amoebiasis;ko05165,Human papillomavirus infection;ko05222,Small cell lung cancer
chr12	50223734	50224628	895	*	A2780_CDDP_peak_3531	13	3.15434	4.06702	1.38901	Promoter (<=1kb)	12	50222167	50224481	2315	2	ENSG00000050405	ENST00000550611	0	LIMA1	protein_coding	GO:0006066,alcohol metabolic process;GO:0006869,lipid transport;GO:0007015,actin filament organization;GO:0007586,digestion;GO:0008064,regulation of actin polymerization or depolymerization;GO:0008154,actin polymerization or depolymerization;GO:0008202,steroid metabolic process;GO:0008203,cholesterol metabolic process;GO:0010639,negative regulation of organelle organization;GO:0010876,lipid local…	NA
chr6	30570207	30571033	827	*	A2780_CDDP_peak_11444	13	2.99087	4.06752	1.38641	Promoter (<=1kb)	6	30571393	30591313	19921	1	ENSG00000204574	ENST00000376545	-360	ABCF1	protein_coding	GO:0006413,translational initiation;GO:0006417,regulation of translation;GO:0034248,regulation of cellular amide metabolic process;GO:0034250,positive regulation of cellular amide metabolic process;GO:0045727,positive regulation of translation;GO:0005635,nuclear envelope;GO:0005840,ribosome;GO:0005844,polysome;GO:0042788,polysomal ribosome;GO:0008135,translation factor activity, RNA binding;GO:00…	ko02010,ABC transporters;ko04145,Phagosome;ko04612,Antigen processing and presentation;ko05163,Human cytomegalovirus infection;ko05169,Epstein-Barr virus infection;ko05170,Human immunodeficiency virus 1 infection;ko05340,Primary immunodeficiency
chr17	65751207	65751606	400	*	A2780_CDDP_peak_6172	13	2.86375	4.06803	1.38945	Promoter (<=1kb)	17	65743115	65751104	7990	2	ENSG00000154240	ENST00000582760	-103	CEP112	protein_coding	GO:0031503,protein-containing complex localization;GO:0097120,receptor localization to synapse;GO:0060077,inhibitory synapse	NA
chr11	46315581	46315867	287	*	A2780_CDDP_peak_2368	13	2.91665	4.06971	1.39969	Promoter (<=1kb)	11	46315661	46321409	5749	1	ENSG00000157613	ENST00000616094	0	CREB3L1	protein_coding	GO:0001503,ossification;GO:0001525,angiogenesis;GO:0001649,osteoblast differentiation;GO:0002040,sprouting angiogenesis;GO:0006986,response to unfolded protein;GO:0008543,fibroblast growth factor receptor signaling pathway;GO:0010712,regulation of collagen metabolic process;GO:0010714,positive regulation of collagen metabolic process;GO:0016525,negative regulation of angiogenesis;GO:0030198,extra…	ko04022,cGMP-PKG signaling pathway;ko04024,cAMP signaling pathway;ko04151,PI3K-Akt signaling pathway;ko04152,AMPK signaling pathway;ko04211,Longevity regulating pathway;ko04261,Adrenergic signaling in cardiomyocytes;ko04668,TNF signaling pathway;ko04714,Thermogenesis;ko04725,Cholinergic synapse;ko04728,Dopaminergic synapse;ko04911,Insulin secretion;ko04915,Estrogen signaling pathway;ko04916,Melan…
chr19	19515825	19516569	745	*	A2780_CDDP_peak_7051	13	3.2659	4.06979	1.36023	Promoter (<=1kb)	19	19516225	19528198	11974	1	ENSG00000186010	ENST00000507754	0	NDUFA13	protein_coding	GO:0001558,regulation of cell growth;GO:0006091,generation of precursor metabolites and energy;GO:0006119,oxidative phosphorylation;GO:0006120,mitochondrial electron transport, NADH to ubiquinone;GO:0006605,protein targeting;GO:0006626,protein targeting to mitochondrion;GO:0006839,mitochondrial transport;GO:0007005,mitochondrion organization;GO:0007006,mitochondrial membrane organization;GO:00070…	ko00190,Oxidative phosphorylation;ko04714,Thermogenesis;ko04723,Retrograde endocannabinoid signaling;ko04932,Non-alcoholic fatty liver disease (NAFLD);ko05010,Alzheimer disease;ko05012,Parkinson disease;ko05016,Huntington disease
chr16	9092057	9092671	615	*	A2780_CDDP_peak_5265	13	3.11172	4.07054	1.3768	Promoter (<=1kb)	16	9092191	9113181	20991	1	ENSG00000182831	ENST00000574285	0	C16orf72	protein_coding	NA	NA
chr1	227319695	227320260	566	*	A2780_CDDP_peak_1194	13	3.16907	4.07189	1.38721	Promoter (1-2kb)	1	226989865	227318502	328638	2	ENSG00000143776	ENST00000366766	-1193	CDC42BPA	protein_coding	GO:0018107,peptidyl-threonine phosphorylation;GO:0018210,peptidyl-threonine modification;GO:0031032,actomyosin structure organization;GO:0031532,actin cytoskeleton reorganization;GO:0005911,cell-cell junction;GO:0015629,actin cytoskeleton;GO:0030027,lamellipodium;GO:0031252,cell leading edge;GO:0042641,actomyosin;GO:0000287,magnesium ion binding;GO:0004674,protein serine/threonine kinase activity…	ko04022,cGMP-PKG signaling pathway;ko04024,cAMP signaling pathway;ko04062,Chemokine signaling pathway;ko04071,Sphingolipid signaling pathway;ko04270,Vascular smooth muscle contraction;ko04310,Wnt signaling pathway;ko04360,Axon guidance;ko04510,Focal adhesion;ko04530,Tight junction;ko04611,Platelet activation;ko04670,Leukocyte transendothelial migration;ko04810,Regulation of actin cytoskeleton;ko0…
chr3	8965653	8966066	414	*	A2780_CDDP_peak_9252	13	2.98862	4.07235	1.38466	Promoter (1-2kb)	3	8941796	8963773	21978	2	ENSG00000070950	ENST00000413832	-1880	RAD18	protein_coding	GO:0006301,postreplication repair;GO:0006513,protein monoubiquitination;GO:0007059,chromosome segregation;GO:0009314,response to radiation;GO:0009411,response to UV;GO:0009416,response to light stimulus;GO:0042769,DNA damage response, detection of DNA damage;GO:0051606,detection of stimulus;GO:0051865,protein autoubiquitination;GO:0051983,regulation of chromosome segregation;GO:0051984,positive r…	ko04550,Signaling pathways regulating pluripotency of stem cells
chr9	128683104	128683962	859	*	A2780_CDDP_peak_13776	13	3.12501	4.0727	1.38032	Promoter (<=1kb)	9	128683424	128683991	568	1	ENSG00000119335	ENST00000454747	0	SET	protein_coding	GO:0006323,DNA packaging;GO:0006325,chromatin organization;GO:0006333,chromatin assembly or disassembly;GO:0006334,nucleosome assembly;GO:0006338,chromatin remodeling;GO:0031497,chromatin assembly;GO:0034728,nucleosome organization;GO:0065004,protein-DNA complex assembly;GO:0071103,DNA conformation change;GO:0071824,protein-DNA complex subunit organization	NA
chr11	9316564	9318688	2125	*	A2780_CDDP_peak_2057	13	2.87543	4.07275	1.39439	Promoter (1-2kb)	11	9280654	9314636	33983	2	ENSG00000166471	ENST00000524543	-1928	TMEM41B	protein_coding	GO:0000045,autophagosome assembly;GO:0006914,autophagy;GO:0007033,vacuole organization;GO:0016236,macroautophagy;GO:0061919,process utilizing autophagic mechanism;GO:1905037,autophagosome organization;GO:0044232,organelle membrane contact site;GO:0044233,mitochondria-associated endoplasmic reticulum membrane	NA
chr10	92329144	92330695	1552	*	A2780_CDDP_peak_1732	13	3.27406	4.07321	1.36273	Promoter (2-3kb)	10	92333507	92349423	15917	1	ENSG00000198060	ENST00000462465	-2812	MARCHF5	protein_coding	GO:0000209,protein polyubiquitination;GO:0000266,mitochondrial fission;GO:0007005,mitochondrion organization;GO:0007568,aging;GO:0007569,cell aging;GO:0010638,positive regulation of organelle organization;GO:0010821,regulation of mitochondrion organization;GO:0010822,positive regulation of mitochondrion organization;GO:0048285,organelle fission;GO:0051865,protein autoubiquitination;GO:0070585,pro…	NA
chr11	120205465	120208147	2683	*	A2780_CDDP_peak_3137	13	2.87697	4.07457	1.39006	Promoter (2-3kb)	11	120211032	120230334	19303	1	ENSG00000184232	ENST00000328965	-2885	OAF	protein_coding	NA	NA
chr8	109537179	109537625	447	*	A2780_CDDP_peak_13052	13	2.78114	4.07476	1.39237	Promoter (2-3kb)	8	109539711	109565160	25450	1	ENSG00000147654	ENST00000395785	-2086	EBAG9	protein_coding	GO:0001558,regulation of cell growth;GO:0016049,cell growth;GO:0016504,peptidase activator activity;GO:0016505,peptidase activator activity involved in apoptotic process;GO:0061134,peptidase regulator activity	ko04915,Estrogen signaling pathway
chr9	133148955	133149842	888	*	A2780_CDDP_peak_13817	13	3.29795	4.07504	1.36655	Promoter (<=1kb)	9	133097720	133149334	51615	2	ENSG00000160271	ENST00000393160	0	RALGDS	protein_coding	GO:0007264,small GTPase mediated signal transduction;GO:0007265,Ras protein signal transduction;GO:0005903,brush border;GO:0098862,cluster of actin-based cell projections;GO:0005085,guanyl-nucleotide exchange factor activity;GO:0005096,GTPase activator activity;GO:0030695,GTPase regulator activity;GO:0060589,nucleoside-triphosphatase regulator activity	ko04014,Ras signaling pathway;ko04015,Rap1 signaling pathway;ko04072,Phospholipase D signaling pathway;ko05210,Colorectal cancer;ko05212,Pancreatic cancer;ko05231,Choline metabolism in cancer
chr15	90265445	90266942	1498	*	A2780_CDDP_peak_5136	13	3.23244	4.07521	1.39958	Promoter (<=1kb)	15	90265659	90273231	7573	1	ENSG00000182768	ENST00000331497	0	NGRN	protein_coding	GO:0006417,regulation of translation;GO:0032543,mitochondrial translation;GO:0034248,regulation of cellular amide metabolic process;GO:0034250,positive regulation of cellular amide metabolic process;GO:0045727,positive regulation of translation;GO:0062125,regulation of mitochondrial gene expression;GO:0070129,regulation of mitochondrial translation;GO:0070131,positive regulation of mitochondrial …	ko04137,Mitophagy - animal;ko04140,Autophagy - animal
chr1	153612636	153613426	791	*	A2780_CDDP_peak_806	13	3.26199	4.07741	1.36582	Promoter (<=1kb)	1	153606886	153613137	6252	2	ENSG00000188643	ENST00000368706	0	S100A16	protein_coding	GO:0010035,response to inorganic substance;GO:0010038,response to metal ion;GO:0051592,response to calcium ion;GO:0048306,calcium-dependent protein binding	NA
chr16	74998552	74999310	759	*	A2780_CDDP_peak_5529	13	3.25028	4.07806	1.38874	Promoter (<=1kb)	16	74999024	75110994	111971	1	ENSG00000186187	ENST00000335325	0	ZNRF1	protein_coding	GO:0000209,protein polyubiquitination;GO:0010498,proteasomal protein catabolic process;GO:0043161,proteasome-mediated ubiquitin-dependent protein catabolic process;GO:0070936,protein K48-linked ubiquitination;GO:0008021,synaptic vesicle;GO:0030133,transport vesicle;GO:0030658,transport vesicle membrane;GO:0030672,synaptic vesicle membrane;GO:0070382,exocytic vesicle;GO:0098793,presynapse;GO:00995…	NA
chr8	9555371	9556354	984	*	A2780_CDDP_peak_12658	13	3.24962	4.07857	1.36667	Promoter (<=1kb)	8	9555912	9782346	226435	1	ENSG00000173273	ENST00000310430	0	TNKS	protein_coding	GO:0000070,mitotic sister chromatid segregation;GO:0000209,protein polyubiquitination;GO:0000280,nuclear division;GO:0000723,telomere maintenance;GO:0000819,sister chromatid segregation;GO:0006278,RNA-dependent DNA biosynthetic process;GO:0006403,RNA localization;GO:0006471,protein ADP-ribosylation;GO:0007004,telomere maintenance via telomerase;GO:0007051,spindle organization;GO:0007052,mitotic s…	NA
chr18	23501587	23502499	913	*	A2780_CDDP_peak_6510	14	3.19703	4.07872	1.40302	Promoter (<=1kb)	18	23503470	23531807	28338	1	ENSG00000141452	ENST00000615148	-971	RMC1	protein_coding	GO:0006914,autophagy;GO:0010506,regulation of autophagy;GO:0061919,process utilizing autophagic mechanism;GO:0005765,lysosomal membrane;GO:0005770,late endosome;GO:0005774,vacuolar membrane;GO:0010008,endosome membrane;GO:0031902,late endosome membrane;GO:0098852,lytic vacuole membrane	NA
chr14	63641534	63642330	797	*	A2780_CDDP_peak_4531	13	3.24957	4.07876	1.36701	Promoter (<=1kb)	14	63597039	63641861	44823	2	ENSG00000140006	ENST00000394942	0	WDR89	protein_coding	NA	NA
chr12	120251983	120252394	412	*	A2780_CDDP_peak_3935	13	3.17191	4.08002	1.39553	Promoter (1-2kb)	12	120210447	120250161	39715	2	ENSG00000089159	ENST00000458477	-1822	PXN	protein_coding	GO:0007160,cell-matrix adhesion;GO:0031589,cell-substrate adhesion;GO:0005925,focal adhesion;GO:0030055,cell-substrate junction	ko04062,Chemokine signaling pathway;ko04370,VEGF signaling pathway;ko04510,Focal adhesion;ko04670,Leukocyte transendothelial migration;ko04810,Regulation of actin cytoskeleton;ko05100,Bacterial invasion of epithelial cells;ko05135,Yersinia infection;ko05163,Human cytomegalovirus infection;ko05165,Human papillomavirus infection;ko05170,Human immunodeficiency virus 1 infection;ko05203,Viral carcino…
chr14	94110325	94110990	666	*	A2780_CDDP_peak_4707	13	3.24513	4.08005	1.36932	Promoter (<=1kb)	14	94110733	94116698	5966	1	ENSG00000165949	ENST00000616764	0	IFI27	protein_coding	NA	NA
chr12	100402095	100402356	262	*	A2780_CDDP_peak_3820	13	3.18991	4.08055	1.38689	Promoter (<=1kb)	12	100402618	100404380	1763	1	ENSG00000179520	ENST00000547922	-262	SLC17A8	protein_coding	GO:0001654,eye development;GO:0003407,neural retina development;GO:0006814,sodium ion transport;GO:0006820,anion transport;GO:0006836,neurotransmitter transport;GO:0007423,sensory organ development;GO:0007605,sensory perception of sound;GO:0035249,synaptic transmission, glutamatergic;GO:0043010,camera-type eye development;GO:0043583,ear development;GO:0048839,inner ear development;GO:0048880,sens…	ko04721,Synaptic vesicle cycle;ko04723,Retrograde endocannabinoid signaling;ko04724,Glutamatergic synapse;ko05033,Nicotine addiction
chr13	20566393	20567872	1480	*	A2780_CDDP_peak_4014	14	3.17648	4.0828	1.40163	Promoter (<=1kb)	13	20567138	20691437	124300	1	ENSG00000032742	ENST00000319980	0	IFT88	protein_coding	GO:0000045,autophagosome assembly;GO:0001655,urogenital system development;GO:0001822,kidney development;GO:0006914,autophagy;GO:0007018,microtubule-based movement;GO:0007033,vacuole organization;GO:0007423,sensory organ development;GO:0010970,transport along microtubule;GO:0016236,macroautophagy;GO:0030705,cytoskeleton-dependent intracellular transport;GO:0031503,protein-containing complex local…	NA
chr16	645880	646166	287	*	A2780_CDDP_peak_5200	13	3.25091	4.08319	1.37006	Promoter (<=1kb)	16	646747	648474	1728	1	ENSG00000172366	ENST00000575894	-581	MCRIP2	protein_coding	GO:0010494,cytoplasmic stress granule;GO:0035770,ribonucleoprotein granule;GO:0036464,cytoplasmic ribonucleoprotein granule	NA
chr2	183123110	183124770	1661	*	A2780_CDDP_peak_8043	14	3.11625	4.08546	1.40344	Promoter (<=1kb)	2	183124376	183131117	6742	1	ENSG00000163002	ENST00000497330	0	NUP35	protein_coding	GO:0000280,nuclear division;GO:0006090,pyruvate metabolic process;GO:0006091,generation of precursor metabolites and energy;GO:0006096,glycolytic process;GO:0006109,regulation of carbohydrate metabolic process;GO:0006110,regulation of glycolytic process;GO:0006140,regulation of nucleotide metabolic process;GO:0006163,purine nucleotide metabolic process;GO:0006165,nucleoside diphosphate phosphoryl…	ko03013,RNA transport
chr19	34734314	34734715	402	*	A2780_CDDP_peak_7082	14	2.9346	4.08755	1.41031	Promoter (<=1kb)	19	34734575	34742186	7612	1	ENSG00000197841	ENST00000459757	0	ZNF181	protein_coding	NA	NA
chr18	63422916	63424150	1235	*	A2780_CDDP_peak_6730	13	2.95236	4.08778	1.39878	Promoter (<=1kb)	18	63396342	63422483	26142	2	ENSG00000119541	ENST00000591475	-433	VPS4B	protein_coding	GO:0000070,mitotic sister chromatid segregation;GO:0000086,G2/M transition of mitotic cell cycle;GO:0000280,nuclear division;GO:0000281,mitotic cytokinesis;GO:0000819,sister chromatid segregation;GO:0000910,cytokinesis;GO:0006813,potassium ion transport;GO:0006869,lipid transport;GO:0006914,autophagy;GO:0006997,nucleus organization;GO:0007032,endosome organization;GO:0007034,vacuolar transport;GO…	ko04144,Endocytosis;ko04217,Necroptosis
chr1	234610781	234611682	902	*	A2780_CDDP_peak_1248	13	3.11515	4.08856	1.38696	Promoter (<=1kb)	1	234604269	234610178	5910	2	ENSG00000168264	ENST00000366609	-603	IRF2BP2	protein_coding	GO:0002327,immature B cell differentiation;GO:0002521,leukocyte differentiation;GO:0030098,lymphocyte differentiation;GO:0030183,B cell differentiation;GO:0042113,B cell activation;GO:1903131,mononuclear cell differentiation;GO:0003712,transcription coregulator activity;GO:0003714,transcription corepressor activity	NA
chr7	133253316	133253584	269	*	A2780_CDDP_peak_12549	14	3.13613	4.09045	1.40226	Promoter (<=1kb)	7	133253365	133305911	52547	1	ENSG00000131558	ENST00000492326	0	EXOC4	protein_coding	GO:0001704,formation of primary germ layer;GO:0001707,mesoderm formation;GO:0006605,protein targeting;GO:0006612,protein targeting to membrane;GO:0006892,post-Golgi vesicle-mediated transport;GO:0006893,Golgi to plasma membrane transport;GO:0006903,vesicle targeting;GO:0006904,vesicle docking involved in exocytosis;GO:0006914,autophagy;GO:0007369,gastrulation;GO:0007498,mesoderm development;GO:00…	NA
chr17	39980240	39981840	1601	*	A2780_CDDP_peak_5881	14	3.07014	4.09085	1.40844	Promoter (<=1kb)	17	39980807	39997959	17153	1	ENSG00000108344	ENST00000264639	0	PSMD3	protein_coding	GO:0000086,G2/M transition of mitotic cell cycle;GO:0000209,protein polyubiquitination;GO:0001666,response to hypoxia;GO:0001736,establishment of planar polarity;GO:0001738,morphogenesis of a polarized epithelium;GO:0002009,morphogenesis of an epithelium;GO:0002218,activation of innate immune response;GO:0002220,innate immune response activating cell surface receptor signaling pathway;GO:0002223,…	ko03050,Proteasome;ko05169,Epstein-Barr virus infection
chr6	4020607	4022003	1397	*	A2780_CDDP_peak_11294	14	3.21675	4.09111	1.41305	Promoter (<=1kb)	6	4021267	4064982	43716	1	ENSG00000112739	ENST00000480058	0	PRPF4B	protein_coding	GO:0000375,RNA splicing, via transesterification reactions;GO:0000377,RNA splicing, via transesterification reactions with bulged adenosine as nucleophile;GO:0000398,mRNA splicing, via spliceosome;GO:0006397,mRNA processing;GO:0008380,RNA splicing;GO:0045292,mRNA cis splicing, via spliceosome;GO:0005681,spliceosomal complex;GO:0016607,nuclear speck;GO:0071013,catalytic step 2 spliceosome;GO:01063…	NA
chr5	136131707	136132364	658	*	A2780_CDDP_peak_10996	14	3.24932	4.09151	1.40983	Promoter (<=1kb)	5	136132845	136182733	49889	1	ENSG00000113658	ENST00000545279	-481	SMAD5	protein_coding	GO:0001501,skeletal system development;GO:0001503,ossification;GO:0001649,osteoblast differentiation;GO:0001655,urogenital system development;GO:0001657,ureteric bud development;GO:0001822,kidney development;GO:0001823,mesonephros development;GO:0002262,myeloid cell homeostasis;GO:0003012,muscle system process;GO:0003015,heart process;GO:0003161,cardiac conduction system development;GO:0006936,mu…	ko04350,TGF-beta signaling pathway;ko04550,Signaling pathways regulating pluripotency of stem cells
chr11	77360570	77361113	544	*	A2780_CDDP_peak_2771	14	3.08397	4.09209	1.40487	Promoter (1-2kb)	11	77323269	77358953	35685	2	ENSG00000149269	ENST00000525542	-1617	PAK1	protein_coding	GO:0001558,regulation of cell growth;GO:0001666,response to hypoxia;GO:0001667,ameboidal-type cell migration;GO:0001763,morphogenesis of a branching structure;GO:0002009,morphogenesis of an epithelium;GO:0002218,activation of innate immune response;GO:0002220,innate immune response activating cell surface receptor signaling pathway;GO:0002223,stimulatory C-type lectin receptor signaling pathway;G…	ko04010,MAPK signaling pathway;ko04012,ErbB signaling pathway;ko04014,Ras signaling pathway;ko04024,cAMP signaling pathway;ko04062,Chemokine signaling pathway;ko04360,Axon guidance;ko04392,Hippo signaling pathway - multiple species;ko04510,Focal adhesion;ko04625,C-type lectin receptor signaling pathway;ko04650,Natural killer cell mediated cytotoxicity;ko04660,T cell receptor signaling pathway;ko0…
chr2	55422006	55422389	384	*	A2780_CDDP_peak_7653	13	3.2963	4.09218	1.37935	Promoter (2-3kb)	2	55302730	55419895	117166	2	ENSG00000115355	ENST00000645072	-2111	CCDC88A	protein_coding	GO:0006260,DNA replication;GO:0006275,regulation of DNA replication;GO:0007015,actin filament organization;GO:0007173,epidermal growth factor receptor signaling pathway;GO:0007264,small GTPase mediated signal transduction;GO:0010638,positive regulation of organelle organization;GO:0010975,regulation of neuron projection development;GO:0030032,lamellipodium assembly;GO:0030038,contractile actin fi…	NA
chr1	156766594	156768020	1427	*	A2780_CDDP_peak_858	14	3.04733	4.09389	1.41301	Promoter (<=1kb)	1	156767535	156800815	33281	1	ENSG00000143294	ENST00000271526	0	PRCC	protein_coding	GO:0000375,RNA splicing, via transesterification reactions;GO:0000377,RNA splicing, via transesterification reactions with bulged adenosine as nucleophile;GO:0000398,mRNA splicing, via spliceosome;GO:0006397,mRNA processing;GO:0008380,RNA splicing;GO:0016607,nuclear speck	ko05202,Transcriptional misregulation in cancer;ko05211,Renal cell carcinoma
chr2	26241329	26241979	651	*	A2780_CDDP_peak_7482	14	3.15448	4.09423	1.41445	Promoter (1-2kb)	2	26243170	26278620	35451	1	ENSG00000138029	ENST00000448743	-1191	HADHB	protein_coding	GO:0006631,fatty acid metabolic process;GO:0006635,fatty acid beta-oxidation;GO:0006644,phospholipid metabolic process;GO:0006650,glycerophospholipid metabolic process;GO:0009062,fatty acid catabolic process;GO:0016042,lipid catabolic process;GO:0016054,organic acid catabolic process;GO:0019395,fatty acid oxidation;GO:0030258,lipid modification;GO:0032048,cardiolipin metabolic process;GO:0034440,…	ko00062,Fatty acid elongation;ko00071,Fatty acid degradation;ko00280,Valine, leucine and isoleucine degradation;ko01212,Fatty acid metabolism
chr11	57777406	57779415	2010	*	A2780_CDDP_peak_2408	14	2.80538	4.09538	1.41049	Promoter (2-3kb)	11	57781603	57796584	14982	1	ENSG00000198561	ENST00000530068	-2188	CTNND1	protein_coding	GO:0007043,cell-cell junction assembly;GO:0016055,Wnt signaling pathway;GO:0030111,regulation of Wnt signaling pathway;GO:0030178,negative regulation of Wnt signaling pathway;GO:0031647,regulation of protein stability;GO:0034329,cell junction assembly;GO:0034332,adherens junction organization;GO:0035635,entry of bacterium into host cell;GO:0044331,cell-cell adhesion mediated by cadherin;GO:004440…	ko04015,Rap1 signaling pathway;ko04520,Adherens junction;ko04670,Leukocyte transendothelial migration
chr1	27830293	27831479	1187	*	A2780_CDDP_peak_259	14	3.16108	4.09595	1.40323	Promoter (<=1kb)	1	27830782	27851676	20895	1	ENSG00000117751	ENST00000311772	0	PPP1R8	protein_coding	GO:0006397,mRNA processing;GO:0006401,RNA catabolic process;GO:0006470,protein dephosphorylation;GO:0008380,RNA splicing;GO:0010563,negative regulation of phosphorus metabolic process;GO:0016311,dephosphorylation;GO:0031400,negative regulation of protein modification process;GO:0034655,nucleobase-containing compound catabolic process;GO:0035303,regulation of dephosphorylation;GO:0035304,regulatio…	NA
chr12	122951284	122951543	260	*	A2780_CDDP_peak_3969	13	3.30405	4.09644	1.37979	Promoter (<=1kb)	12	122944391	122951005	6615	2	ENSG00000150967	ENST00000536976	-279	ABCB9	protein_coding	GO:0002474,antigen processing and presentation of peptide antigen via MHC class I;GO:0002483,antigen processing and presentation of endogenous peptide antigen;GO:0015833,peptide transport;GO:0019882,antigen processing and presentation;GO:0019883,antigen processing and presentation of endogenous antigen;GO:0019885,antigen processing and presentation of endogenous peptide antigen via MHC class I;GO…	ko02010,ABC transporters;ko04142,Lysosome
chr9	32551528	32552625	1098	*	A2780_CDDP_peak_13421	14	3.25832	4.09676	1.42002	Promoter (<=1kb)	9	32540544	32552586	12043	2	ENSG00000197579	ENST00000360538	0	TOPORS	protein_coding	GO:0000209,protein polyubiquitination;GO:0001654,eye development;GO:0001754,eye photoreceptor cell differentiation;GO:0003407,neural retina development;GO:0006513,protein monoubiquitination;GO:0007423,sensory organ development;GO:0008630,intrinsic apoptotic signaling pathway in response to DNA damage;GO:0010498,proteasomal protein catabolic process;GO:0010842,retina layer formation;GO:0016925,pro…	NA
chr2	218832213	218833196	984	*	A2780_CDDP_peak_8183	14	3.06242	4.09695	1.40941	Promoter (<=1kb)	2	218823326	218832086	8761	2	ENSG00000115592	ENST00000529249	-127	PRKAG3	protein_coding	GO:0000271,polysaccharide biosynthetic process;GO:0003012,muscle system process;GO:0005976,polysaccharide metabolic process;GO:0005977,glycogen metabolic process;GO:0005978,glycogen biosynthetic process;GO:0006073,cellular glucan metabolic process;GO:0006090,pyruvate metabolic process;GO:0006091,generation of precursor metabolites and energy;GO:0006096,glycolytic process;GO:0006112,energy reserve…	ko04068,FoxO signaling pathway;ko04152,AMPK signaling pathway;ko04211,Longevity regulating pathway;ko04213,Longevity regulating pathway - multiple species;ko04371,Apelin signaling pathway;ko04530,Tight junction;ko04710,Circadian rhythm;ko04714,Thermogenesis;ko04910,Insulin signaling pathway;ko04920,Adipocytokine signaling pathway;ko04921,Oxytocin signaling pathway;ko04922,Glucagon signaling pathw…
chr19	10251130	10251389	260	*	A2780_CDDP_peak_6920	14	3.02707	4.09699	1.40265	Promoter (<=1kb)	19	10251901	10259778	7878	1	ENSG00000105364	ENST00000592514	-512	MRPL4	protein_coding	GO:0005840,ribosome;GO:0003735,structural constituent of ribosome	ko03010,Ribosome
chr3	129494372	129494667	296	*	A2780_CDDP_peak_9757	14	3.12197	4.09824	1.40614	Promoter (<=1kb)	3	129495450	129504033	8584	1	ENSG00000163913	ENST00000513932	-783	IFT122	protein_coding	GO:0001654,eye development;GO:0001838,embryonic epithelial tube formation;GO:0001841,neural tube formation;GO:0001843,neural tube closure;GO:0002009,morphogenesis of an epithelium;GO:0007018,microtubule-based movement;GO:0007224,smoothened signaling pathway;GO:0007423,sensory organ development;GO:0007507,heart development;GO:0008589,regulation of smoothened signaling pathway;GO:0010171,body morph…	ko03013,RNA transport;ko03040,Spliceosome
chr3	23954263	23955323	1061	*	A2780_CDDP_peak_9331	13	3.26868	4.09928	1.38843	Promoter (<=1kb)	3	23954626	23962334	7709	1	ENSG00000174738	ENST00000468700	0	NR1D2	protein_coding	GO:0007517,muscle organ development;GO:0007519,skeletal muscle tissue development;GO:0007622,rhythmic behavior;GO:0007623,circadian rhythm;GO:0014706,striated muscle tissue development;GO:0019216,regulation of lipid metabolic process;GO:0031348,negative regulation of defense response;GO:0032102,negative regulation of response to external stimulus;GO:0035914,skeletal muscle cell differentiation;GO…	ko04710,Circadian rhythm
chr15	78147698	78148032	335	*	A2780_CDDP_peak_5093	13	3.27531	4.0999	1.39009	Promoter (1-2kb)	15	78149326	78166200	16875	1	ENSG00000166411	ENST00000558933	-1294	IDH3A	protein_coding	GO:0006066,alcohol metabolic process;GO:0006091,generation of precursor metabolites and energy;GO:0006099,tricarboxylic acid cycle;GO:0009060,aerobic respiration;GO:0015980,energy derivation by oxidation of organic compounds;GO:0045333,cellular respiration;GO:0072350,tricarboxylic acid metabolic process;GO:1901615,organic hydroxy compound metabolic process;GO:1902652,secondary alcohol metabolic p…	ko00020,Citrate cycle (TCA cycle);ko01200,Carbon metabolism;ko01210,2-Oxocarboxylic acid metabolism;ko01230,Biosynthesis of amino acids
chr12	32757334	32757726	393	*	A2780_CDDP_peak_3469	13	3.24632	4.10057	1.397	Promoter (1-2kb)	12	32746544	32755897	9354	2	ENSG00000139131	ENST00000324868	-1437	YARS2	protein_coding	GO:0000959,mitochondrial RNA metabolic process;GO:0006399,tRNA metabolic process;GO:0006418,tRNA aminoacylation for protein translation;GO:0006520,cellular amino acid metabolic process;GO:0032543,mitochondrial translation;GO:0034660,ncRNA metabolic process;GO:0043038,amino acid activation;GO:0043039,tRNA aminoacylation;GO:0140053,mitochondrial gene expression;GO:0005759,mitochondrial matrix;GO:00…	ko00970,Aminoacyl-tRNA biosynthesis
chr2	28891506	28891761	256	*	A2780_CDDP_peak_7532	14	3.11396	4.10071	1.41862	Promoter (2-3kb)	2	28894667	28948219	53553	1	ENSG00000163811	ENST00000407426	-2906	WDR43	protein_coding	GO:0006354,DNA-templated transcription, elongation;GO:0006356,regulation of transcription by RNA polymerase I;GO:0006360,transcription by RNA polymerase I;GO:0006364,rRNA processing;GO:0006368,transcription elongation from RNA polymerase II promoter;GO:0016072,rRNA metabolic process;GO:0019827,stem cell population maintenance;GO:0022613,ribonucleoprotein complex biogenesis;GO:0032784,regulation o…	ko03008,Ribosome biogenesis in eukaryotes
chr11	102451375	102452211	837	*	A2780_CDDP_peak_2941	13	3.12794	4.10124	1.39846	Promoter (<=1kb)	11	102398856	102451231	52376	2	ENSG00000152558	ENST00000528969	-144	TMEM123	protein_coding	NA	NA
chr1	153546040	153546828	789	*	A2780_CDDP_peak_802	14	3.03435	4.10153	1.41451	Promoter (<=1kb)	1	153543621	153545806	2186	2	ENSG00000196154	ENST00000368716	-234	S100A4	protein_coding	GO:0001837,epithelial to mesenchymal transition;GO:0007249,I-kappaB kinase/NF-kappaB signaling;GO:0043122,regulation of I-kappaB kinase/NF-kappaB signaling;GO:0043123,positive regulation of I-kappaB kinase/NF-kappaB signaling;GO:0048762,mesenchymal cell differentiation;GO:0060485,mesenchyme development;GO:0030312,external encapsulating structure;GO:0031012,extracellular matrix;GO:0062023,collagen…	NA
chr14	103721262	103721771	510	*	A2780_CDDP_peak_4764	14	2.78053	4.10162	1.41469	Promoter (2-3kb)	14	103724509	103733664	9156	1	ENSG00000100711	ENST00000555501	-2738	ZFYVE21	protein_coding	GO:0005925,focal adhesion;GO:0030055,cell-substrate junction	NA
chr12	121016046	121016901	856	*	A2780_CDDP_peak_3942	14	3.23025	4.10168	1.40859	Promoter (<=1kb)	12	121000486	121016487	16002	2	ENSG00000157895	ENST00000288757	0	C12orf43	protein_coding	GO:0016055,Wnt signaling pathway;GO:0030111,regulation of Wnt signaling pathway;GO:0030178,negative regulation of Wnt signaling pathway;GO:0031128,developmental induction;GO:0198738,cell-cell signaling by wnt;GO:0005635,nuclear envelope	NA
chr6	7106200	7106772	573	*	A2780_CDDP_peak_11314	14	2.95067	4.10186	1.41563	Promoter (<=1kb)	6	7107597	7249274	141678	1	ENSG00000124782	ENST00000379933	-825	RREB1	protein_coding	GO:0001667,ameboidal-type cell migration;GO:0002009,morphogenesis of an epithelium;GO:0002011,morphogenesis of an epithelial sheet;GO:0007264,small GTPase mediated signal transduction;GO:0007265,Ras protein signal transduction;GO:0010631,epithelial cell migration;GO:0010632,regulation of epithelial cell migration;GO:0010634,positive regulation of epithelial cell migration;GO:0010720,positive regu…	NA
chr1	37999880	38000433	554	*	A2780_CDDP_peak_372	13	3.29131	4.10191	1.3847	Promoter (<=1kb)	1	37998718	37999432	715	2	ENSG00000183386	ENST00000483132	-448	FHL3	protein_coding	GO:0007517,muscle organ development;GO:0001725,stress fiber;GO:0005925,focal adhesion;GO:0015629,actin cytoskeleton;GO:0030016,myofibril;GO:0030017,sarcomere;GO:0030018,Z disc;GO:0030055,cell-substrate junction;GO:0031674,I band;GO:0032432,actin filament bundle;GO:0042641,actomyosin;GO:0043292,contractile fiber;GO:0097517,contractile actin filament bundle;GO:0003712,transcription coregulator acti…	ko04380,Osteoclast differentiation
chr1	186680690	186681092	403	*	A2780_CDDP_peak_994	13	3.26248	4.10385	1.38524	Promoter (<=1kb)	1	186671791	186680922	9132	2	ENSG00000073756	ENST00000680451	0	PTGS2	protein_coding	GO:0001516,prostaglandin biosynthetic process;GO:0001525,angiogenesis;GO:0001659,temperature homeostasis;GO:0001666,response to hypoxia;GO:0001667,ameboidal-type cell migration;GO:0001676,long-chain fatty acid metabolic process;GO:0001819,positive regulation of cytokine production;GO:0002040,sprouting angiogenesis;GO:0002042,cell migration involved in sprouting angiogenesis;GO:0002526,acute infla…	ko00590,Arachidonic acid metabolism;ko04064,NF-kappa B signaling pathway;ko04370,VEGF signaling pathway;ko04625,C-type lectin receptor signaling pathway;ko04657,IL-17 signaling pathway;ko04668,TNF signaling pathway;ko04723,Retrograde endocannabinoid signaling;ko04726,Serotonergic synapse;ko04913,Ovarian steroidogenesis;ko04921,Oxytocin signaling pathway;ko04923,Regulation of lipolysis in adipocyt…
chr19	9585900	9586490	591	*	A2780_CDDP_peak_6910	14	3.08219	4.10398	1.41697	Promoter (1-2kb)	19	9560329	9584504	24176	2	ENSG00000197961	ENST00000320451	-1396	ZNF121	protein_coding	NA	NA
chr11	57650187	57651160	974	*	A2780_CDDP_peak_2399	14	2.66657	4.10522	1.41953	Promoter (<=1kb)	11	57645088	57649944	4857	2	ENSG00000166793	ENST00000524669	-243	YPEL4	protein_coding	NA	NA
chr2	189440393	189441113	721	*	A2780_CDDP_peak_8062	13	3.28297	4.10554	1.38648	Promoter (<=1kb)	2	189441446	189475546	34101	1	ENSG00000115368	ENST00000436347	-333	WDR75	protein_coding	GO:0006356,regulation of transcription by RNA polymerase I;GO:0006360,transcription by RNA polymerase I;GO:0006364,rRNA processing;GO:0016072,rRNA metabolic process;GO:0022613,ribonucleoprotein complex biogenesis;GO:0034470,ncRNA processing;GO:0034660,ncRNA metabolic process;GO:0042254,ribosome biogenesis;GO:0045943,positive regulation of transcription by RNA polymerase I;GO:2000232,regulation of…	ko03008,Ribosome biogenesis in eukaryotes
chr12	71141064	71141502	439	*	A2780_CDDP_peak_3692	14	2.94283	4.10592	1.41569	Promoter (1-2kb)	12	71125153	71139275	14123	2	ENSG00000127324	ENST00000552128	-1789	TSPAN8	protein_coding	GO:0007596,blood coagulation;GO:0007599,hemostasis;GO:0030193,regulation of blood coagulation;GO:0030195,negative regulation of blood coagulation;GO:0032102,negative regulation of response to external stimulus;GO:0042060,wound healing;GO:0050817,coagulation;GO:0050818,regulation of coagulation;GO:0050819,negative regulation of coagulation;GO:0050878,regulation of body fluid levels;GO:0061041,regu…	ko04640,Hematopoietic cell lineage
chr14	73760708	73761184	477	*	A2780_CDDP_peak_4631	14	3.17637	4.10746	1.41133	Promoter (<=1kb)	14	73719383	73760298	40916	2	ENSG00000156030	ENST00000435371	-410	MIDEAS	protein_coding	GO:0006476,protein deacetylation;GO:0016570,histone modification;GO:0016575,histone deacetylation;GO:0035601,protein deacylation;GO:0098732,macromolecule deacylation;GO:0000118,histone deacetylase complex;GO:0005667,transcription regulator complex;GO:0003712,transcription coregulator activity;GO:0003714,transcription corepressor activity	NA
chr21	29024247	29024812	566	*	A2780_CDDP_peak_8821	14	3.23883	4.10877	1.41759	Promoter (<=1kb)	21	29024629	29054488	29860	1	ENSG00000156256	ENST00000399975	0	USP16	protein_coding	GO:0000280,nuclear division;GO:0006414,translational elongation;GO:0006417,regulation of translation;GO:0006448,regulation of translational elongation;GO:0016570,histone modification;GO:0016578,histone deubiquitination;GO:0016579,protein deubiquitination;GO:0034248,regulation of cellular amide metabolic process;GO:0034250,positive regulation of cellular amide metabolic process;GO:0045727,positive…	ko04137,Mitophagy - animal
chr18	21112715	21112959	245	*	A2780_CDDP_peak_6466	14	3.21308	4.10898	1.42595	Promoter (<=1kb)	18	20946906	21111813	164908	2	ENSG00000067900	ENST00000399799	-902	ROCK1	protein_coding	GO:0000281,mitotic cytokinesis;GO:0000910,cytokinesis;GO:0001525,angiogenesis;GO:0001667,ameboidal-type cell migration;GO:0001837,epithelial to mesenchymal transition;GO:0001885,endothelial cell development;GO:0001952,regulation of cell-matrix adhesion;GO:0001954,positive regulation of cell-matrix adhesion;GO:0002064,epithelial cell development;GO:0002275,myeloid cell activation involved in immun…	ko04022,cGMP-PKG signaling pathway;ko04024,cAMP signaling pathway;ko04062,Chemokine signaling pathway;ko04071,Sphingolipid signaling pathway;ko04270,Vascular smooth muscle contraction;ko04350,TGF-beta signaling pathway;ko04360,Axon guidance;ko04510,Focal adhesion;ko04530,Tight junction;ko04611,Platelet activation;ko04670,Leukocyte transendothelial migration;ko04810,Regulation of actin cytoskeleto…
chr14	49891826	49893679	1854	*	A2780_CDDP_peak_4426	14	2.81457	4.10935	1.42276	Promoter (<=1kb)	14	49893082	49897054	3973	1	ENSG00000165527	ENST00000298316	0	ARF6	protein_coding	GO:0001667,ameboidal-type cell migration;GO:0001889,liver development;GO:0006897,endocytosis;GO:0006898,receptor-mediated endocytosis;GO:0007015,actin filament organization;GO:0007163,establishment or maintenance of cell polarity;GO:0007264,small GTPase mediated signal transduction;GO:0007265,Ras protein signal transduction;GO:0007416,synapse assembly;GO:0008064,regulation of actin polymerization…	ko04014,Ras signaling pathway;ko04072,Phospholipase D signaling pathway;ko04144,Endocytosis;ko04666,Fc gamma R-mediated phagocytosis;ko05135,Yersinia infection
chr4	121800936	121801894	959	*	A2780_CDDP_peak_10478	13	3.23573	4.10942	1.39973	Promoter (<=1kb)	4	121801318	121815403	14086	1	ENSG00000123737	ENST00000509980	0	EXOSC9	protein_coding	GO:0000178,exosome (RNase complex);GO:1905354,exoribonuclease complex	ko03018,RNA degradation
chr5	141636222	141637300	1079	*	A2780_CDDP_peak_11040	14	2.93749	4.11035	1.42016	Promoter (<=1kb)	5	141636950	141641063	4114	1	ENSG00000164620	ENST00000444782	0	RELL2	protein_coding	GO:0010810,regulation of cell-substrate adhesion;GO:0010811,positive regulation of cell-substrate adhesion;GO:0031098,stress-activated protein kinase signaling cascade;GO:0031589,cell-substrate adhesion;GO:0032872,regulation of stress-activated MAPK cascade;GO:0032874,positive regulation of stress-activated MAPK cascade;GO:0038066,p38MAPK cascade;GO:0043410,positive regulation of MAPK cascade;GO:…	ko04060,Cytokine-cytokine receptor interaction
chr3	156823556	156823795	240	*	A2780_CDDP_peak_9878	13	3.25857	4.11057	1.39017	Promoter (1-2kb)	3	156825481	156852840	27360	1	ENSG00000197980	ENST00000465728	-1686	LEKR1	protein_coding	NA	NA
chr19	10718205	10718457	253	*	A2780_CDDP_peak_6928	14	2.99483	4.11137	1.41525	Promoter (<=1kb)	19	10718208	10831424	113217	1	ENSG00000079805	ENST00000408974	0	DNM2	protein_coding	GO:0006897,endocytosis;GO:0005874,microtubule;GO:0003924,GTPase activity;GO:0005525,GTP binding;GO:0017111,nucleoside-triphosphatase activity;GO:0019001,guanyl nucleotide binding;GO:0032561,guanyl ribonucleotide binding	ko04072,Phospholipase D signaling pathway;ko04144,Endocytosis;ko04666,Fc gamma R-mediated phagocytosis;ko04721,Synaptic vesicle cycle;ko04961,Endocrine and other factor-regulated calcium reabsorption;ko05100,Bacterial invasion of epithelial cells
chr4	39697688	39699153	1466	*	A2780_CDDP_peak_10214	14	3.01478	4.1116	1.42369	Promoter (<=1kb)	4	39698109	39778384	80276	1	ENSG00000078140	ENST00000510934	0	UBE2K	protein_coding	GO:0000209,protein polyubiquitination;GO:0001959,regulation of cytokine-mediated signaling pathway;GO:0001961,positive regulation of cytokine-mediated signaling pathway;GO:0002831,regulation of response to biotic stimulus;GO:0002833,positive regulation of response to biotic stimulus;GO:0010498,proteasomal protein catabolic process;GO:0010799,regulation of peptidyl-threonine phosphorylation;GO:001…	ko04120,Ubiquitin mediated proteolysis
chr1	202007048	202007393	346	*	A2780_CDDP_peak_1030	14	3.27318	4.11226	1.43093	Promoter (<=1kb)	1	202007945	202016009	8065	1	ENSG00000163435	ENST00000359651	-552	ELF3	protein_coding	GO:0001701,in utero embryonic development;GO:0001824,blastocyst development;GO:0007219,Notch signaling pathway;GO:0008593,regulation of Notch signaling pathway;GO:0022612,gland morphogenesis;GO:0030198,extracellular matrix organization;GO:0030879,mammary gland development;GO:0043062,extracellular structure organization;GO:0045229,external encapsulating structure organization;GO:0045747,positive r…	ko04917,Prolactin signaling pathway
chr16	2215395	2216368	974	*	A2780_CDDP_peak_5219	13	3.23286	4.11249	1.3967	Promoter (<=1kb)	16	2211593	2214840	3248	2	ENSG00000184207	ENST00000333503	-555	PGP	protein_coding	GO:0005996,monosaccharide metabolic process;GO:0006006,glucose metabolic process;GO:0006066,alcohol metabolic process;GO:0006071,glycerol metabolic process;GO:0006094,gluconeogenesis;GO:0006109,regulation of carbohydrate metabolic process;GO:0006111,regulation of gluconeogenesis;GO:0006470,protein dephosphorylation;GO:0006644,phospholipid metabolic process;GO:0006650,glycerophospholipid metabolic…	ko00630,Glyoxylate and dicarboxylate metabolism;ko01200,Carbon metabolism
chr1	203860740	203861977	1238	*	A2780_CDDP_peak_1063	14	2.99937	4.11272	1.41946	Promoter (<=1kb)	1	203861599	203871152	9554	1	ENSG00000182004	ENST00000414487	0	SNRPE	protein_coding	GO:0000245,spliceosomal complex assembly;GO:0000375,RNA splicing, via transesterification reactions;GO:0000377,RNA splicing, via transesterification reactions with bulged adenosine as nucleophile;GO:0000387,spliceosomal snRNP assembly;GO:0000398,mRNA splicing, via spliceosome;GO:0006353,DNA-templated transcription, termination;GO:0006369,termination of RNA polymerase II transcription;GO:0006397,m…	ko03040,Spliceosome
chr3	5187115	5188271	1157	*	A2780_CDDP_peak_9235	14	3.27378	4.11348	1.4303	Promoter (<=1kb)	3	5187646	5208172	20527	1	ENSG00000134109	ENST00000434243	0	EDEM1	protein_coding	GO:0006516,glycoprotein catabolic process;GO:0006517,protein deglycosylation;GO:0006605,protein targeting;GO:0006986,response to unfolded protein;GO:0009100,glycoprotein metabolic process;GO:0010498,proteasomal protein catabolic process;GO:0030433,ubiquitin-dependent ERAD pathway;GO:0030968,endoplasmic reticulum unfolded protein response;GO:0030970,retrograde protein transport, ER to cytosol;GO:0…	ko04141,Protein processing in endoplasmic reticulum
chr2	207624897	207626188	1292	*	A2780_CDDP_peak_8152	13	3.28896	4.11387	1.39259	Promoter (<=1kb)	2	207580631	207625121	44491	2	ENSG00000144401	ENST00000432416	0	METTL21A	protein_coding	GO:0006479,protein methylation;GO:0008213,protein alkylation;GO:0018022,peptidyl-lysine methylation;GO:0018205,peptidyl-lysine modification;GO:0032259,methylation;GO:0043414,macromolecule methylation;GO:0008168,methyltransferase activity;GO:0008170,N-methyltransferase activity;GO:0008276,protein methyltransferase activity;GO:0008757,S-adenosylmethionine-dependent methyltransferase activity;GO:001…	NA
chr18	3447067	3447395	329	*	A2780_CDDP_peak_6353	14	3.27296	4.11428	1.40917	Promoter (<=1kb)	18	3447609	3459978	12370	1	ENSG00000177426	ENST00000618001	-214	TGIF1	protein_coding	GO:0001217,DNA-binding transcription repressor activity;GO:0001227,DNA-binding transcription repressor activity, RNA polymerase II-specific;GO:0046332,SMAD binding;GO:0070410,co-SMAD binding	ko04350,TGF-beta signaling pathway
chr4	6855727	6856273	547	*	A2780_CDDP_peak_10119	13	3.30112	4.11556	1.39405	Promoter (<=1kb)	4	6855799	6860939	5141	1	ENSG00000170871	ENST00000503069	0	KIAA0232	protein_coding	NA	NA
chr5	132830358	132830985	628	*	A2780_CDDP_peak_10964	14	3.21438	4.11561	1.40762	Promoter (<=1kb)	5	132822141	132830647	8507	2	ENSG00000164403	ENST00000378679	0	SHROOM1	protein_coding	GO:0007015,actin filament organization;GO:0051017,actin filament bundle assembly;GO:0061572,actin filament bundle organization;GO:0005874,microtubule;GO:0005911,cell-cell junction;GO:0005912,adherens junction;GO:0005938,cell cortex;GO:0015629,actin cytoskeleton;GO:0016324,apical plasma membrane;GO:0030863,cortical cytoskeleton;GO:0030864,cortical actin cytoskeleton;GO:0043296,apical junction comp…	NA
chr11	74492632	74493614	983	*	A2780_CDDP_peak_2731	14	2.9086	4.11621	1.432	Promoter (<=1kb)	11	74491712	74493315	1604	2	ENSG00000175536	ENST00000527115	0	LIPT2	protein_coding	GO:0018205,peptidyl-lysine modification;GO:0051604,protein maturation;GO:0005759,mitochondrial matrix;GO:0016746,acyltransferase activity;GO:0016747,acyltransferase activity, transferring groups other than amino-acyl groups;GO:0016874,ligase activity	NA
chr1	9538242	9538484	243	*	A2780_CDDP_peak_87	14	3.20791	4.11679	1.41426	Promoter (<=1kb)	1	9539465	9585173	45709	1	ENSG00000171612	ENST00000302692	-981	SLC25A33	protein_coding	GO:0000002,mitochondrial genome maintenance;GO:0000959,mitochondrial RNA metabolic process;GO:0001558,regulation of cell growth;GO:0002082,regulation of oxidative phosphorylation;GO:0006091,generation of precursor metabolites and energy;GO:0006119,oxidative phosphorylation;GO:0006390,mitochondrial transcription;GO:0006839,mitochondrial transport;GO:0006862,nucleotide transport;GO:0007005,mitochon…	NA
chr4	74363855	74365245	1391	*	A2780_CDDP_peak_10313	14	3.24786	4.1171	1.41133	Promoter (<=1kb)	4	74365145	74388749	23605	1	ENSG00000124882	ENST00000244869	0	EREG	protein_coding	GO:0000280,nuclear division;GO:0001525,angiogenesis;GO:0001541,ovarian follicle development;GO:0001556,oocyte maturation;GO:0001819,positive regulation of cytokine production;GO:0002831,regulation of response to biotic stimulus;GO:0002833,positive regulation of response to biotic stimulus;GO:0006260,DNA replication;GO:0006275,regulation of DNA replication;GO:0007088,regulation of mitotic nuclear …	ko04010,MAPK signaling pathway;ko04012,ErbB signaling pathway;ko04151,PI3K-Akt signaling pathway;ko05210,Colorectal cancer
chr9	135500929	135501920	992	*	A2780_CDDP_peak_13832	13	3.27704	4.11764	1.39536	Promoter (<=1kb)	9	135495181	135501734	6554	2	ENSG00000160345	ENST00000371791	0	C9orf116	protein_coding	GO:0007368,determination of left/right symmetry;GO:0007389,pattern specification process;GO:0009314,response to radiation;GO:0009411,response to UV;GO:0009416,response to light stimulus;GO:0009799,specification of symmetry;GO:0009855,determination of bilateral symmetry;GO:0010225,response to UV-C;GO:0034644,cellular response to UV;GO:0071214,cellular response to abiotic stimulus;GO:0071478,cellul…	NA
chr11	111926314	111926788	475	*	A2780_CDDP_peak_3018	14	2.90275	4.11867	1.42696	Promoter (<=1kb)	11	111927144	111975995	48852	1	ENSG00000150764	ENST00000529225	-356	DIXDC1	protein_coding	GO:0016055,Wnt signaling pathway;GO:0021537,telencephalon development;GO:0021543,pallium development;GO:0021795,cerebral cortex cell migration;GO:0021799,cerebral cortex radially oriented cell migration;GO:0021846,cell proliferation in forebrain;GO:0021885,forebrain cell migration;GO:0021987,cerebral cortex development;GO:0022029,telencephalon cell migration;GO:0030111,regulation of Wnt signaling…	ko04150,mTOR signaling pathway;ko04310,Wnt signaling pathway;ko04330,Notch signaling pathway;ko04390,Hippo signaling pathway;ko04550,Signaling pathways regulating pluripotency of stem cells;ko04916,Melanogenesis;ko04934,Cushing syndrome;ko05165,Human papillomavirus infection;ko05217,Basal cell carcinoma;ko05224,Breast cancer;ko05225,Hepatocellular carcinoma;ko05226,Gastric cancer
chr14	21099097	21099826	730	*	A2780_CDDP_peak_4310	14	3.15909	4.11887	1.42835	Promoter (<=1kb)	14	21090084	21099014	8931	2	ENSG00000165804	ENST00000421093	-83	ZNF219	protein_coding	GO:0001501,skeletal system development;GO:0001505,regulation of neurotransmitter levels;GO:0002062,chondrocyte differentiation;GO:0032330,regulation of chondrocyte differentiation;GO:0032332,positive regulation of chondrocyte differentiation;GO:0035107,appendage morphogenesis;GO:0035108,limb morphogenesis;GO:0048736,appendage development;GO:0051216,cartilage development;GO:0060173,limb developmen…	ko04714,Thermogenesis
chr12	55926693	55927424	732	*	A2780_CDDP_peak_3608	14	3.26867	4.1189	1.43011	Promoter (<=1kb)	12	55927319	55937443	10125	1	ENSG00000065357	ENST00000546878	0	DGKA	protein_coding	GO:0006638,neutral lipid metabolic process;GO:0006639,acylglycerol metabolic process;GO:0006644,phospholipid metabolic process;GO:0006650,glycerophospholipid metabolic process;GO:0006654,phosphatidic acid biosynthetic process;GO:0007205,protein kinase C-activating G protein-coupled receptor signaling pathway;GO:0007596,blood coagulation;GO:0007599,hemostasis;GO:0008654,phospholipid biosynthetic p…	ko00561,Glycerolipid metabolism;ko00564,Glycerophospholipid metabolism;ko04070,Phosphatidylinositol signaling system;ko04072,Phospholipase D signaling pathway;ko05231,Choline metabolism in cancer
chr1	86395750	86397400	1651	*	A2780_CDDP_peak_584	14	3.07714	4.11911	1.42307	Promoter (<=1kb)	1	86346824	86396262	49439	2	ENSG00000122417	ENST00000359242	0	ODF2L	protein_coding	GO:0010639,negative regulation of organelle organization;GO:0031345,negative regulation of cell projection organization;GO:0044782,cilium organization;GO:0060271,cilium assembly;GO:0060491,regulation of cell projection assembly;GO:0120032,regulation of plasma membrane bounded cell projection assembly;GO:0120033,negative regulation of plasma membrane bounded cell projection assembly;GO:1902017,reg…	ko00380,Tryptophan metabolism
chr15	88617825	88619217	1393	*	A2780_CDDP_peak_5121	13	3.29034	4.11917	1.39648	Promoter (2-3kb)	15	88621337	88627341	6005	1	ENSG00000181026	ENST00000557787	-2120	AEN	protein_coding	NA	NA
chr14	39267252	39267686	435	*	A2780_CDDP_peak_4410	14	3.13605	4.1233	1.43187	Promoter (<=1kb)	14	39267411	39350421	83011	1	ENSG00000150527	ENST00000556148	0	MIA2	protein_coding	NA	NA
chr19	11265307	11265626	320	*	A2780_CDDP_peak_6938	14	2.98063	4.12348	1.42923	Promoter (2-3kb)	19	11199295	11262524	63230	2	ENSG00000130158	ENST00000294618	-2783	DOCK6	protein_coding	GO:0007264,small GTPase mediated signal transduction;GO:0007596,blood coagulation;GO:0007599,hemostasis;GO:0042060,wound healing;GO:0050817,coagulation;GO:0050878,regulation of body fluid levels;GO:0005085,guanyl-nucleotide exchange factor activity;GO:0005096,GTPase activator activity;GO:0030695,GTPase regulator activity;GO:0060589,nucleoside-triphosphatase regulator activity	NA
chr3	50089169	50089953	785	*	A2780_CDDP_peak_9513	14	2.86512	4.12451	1.42857	Promoter (<=1kb)	3	50089881	50093851	3971	1	ENSG00000003756	ENST00000437500	0	RBM5	protein_coding	GO:0000375,RNA splicing, via transesterification reactions;GO:0000377,RNA splicing, via transesterification reactions with bulged adenosine as nucleophile;GO:0000380,alternative mRNA splicing, via spliceosome;GO:0000381,regulation of alternative mRNA splicing, via spliceosome;GO:0000398,mRNA splicing, via spliceosome;GO:0006397,mRNA processing;GO:0008380,RNA splicing;GO:0043484,regulation of RNA …	NA
chr4	182238401	182241045	2645	*	A2780_CDDP_peak_10580	14	3.16499	4.12459	1.41167	Promoter (2-3kb)	4	182243402	182803024	559623	1	ENSG00000218336	ENST00000511685	-2357	TENM3	protein_coding	GO:0001654,eye development;GO:0007156,homophilic cell adhesion via plasma membrane adhesion molecules;GO:0007157,heterophilic cell-cell adhesion via plasma membrane cell adhesion molecules;GO:0007423,sensory organ development;GO:0010975,regulation of neuron projection development;GO:0010976,positive regulation of neuron projection development;GO:0022407,regulation of cell-cell adhesion;GO:0031346…	NA
chr7	2844938	2845805	868	*	A2780_CDDP_peak_12041	14	3.23205	4.12514	1.43676	Promoter (<=1kb)	7	2728105	2844308	116204	2	ENSG00000146535	ENST00000275364	-630	GNA12	protein_coding	GO:0001667,ameboidal-type cell migration;GO:0007188,adenylate cyclase-modulating G protein-coupled receptor signaling pathway;GO:0007264,small GTPase mediated signal transduction;GO:0007265,Ras protein signal transduction;GO:0007266,Rho protein signal transduction;GO:0007596,blood coagulation;GO:0007599,hemostasis;GO:0010498,proteasomal protein catabolic process;GO:0010761,fibroblast migration;GO…	ko04010,MAPK signaling pathway;ko04022,cGMP-PKG signaling pathway;ko04071,Sphingolipid signaling pathway;ko04072,Phospholipase D signaling pathway;ko04270,Vascular smooth muscle contraction;ko04730,Long-term depression;ko04810,Regulation of actin cytoskeleton;ko04928,Parathyroid hormone synthesis, secretion and action;ko05163,Human cytomegalovirus infection
chr19	12937899	12938907	1009	*	A2780_CDDP_peak_6955	14	3.26297	4.12629	1.40171	Promoter (<=1kb)	19	12938578	12940147	1570	1	ENSG00000179218	ENST00000587486	0	CALR	protein_coding	GO:0000280,nuclear division;GO:0001667,ameboidal-type cell migration;GO:0002407,dendritic cell chemotaxis;GO:0002474,antigen processing and presentation of peptide antigen via MHC class I;GO:0002478,antigen processing and presentation of exogenous peptide antigen;GO:0002479,antigen processing and presentation of exogenous peptide antigen via MHC class I, TAP-dependent;GO:0002685,regulation of leu…	ko04141,Protein processing in endoplasmic reticulum;ko04145,Phagosome;ko04612,Antigen processing and presentation;ko05142,Chagas disease (American trypanosomiasis);ko05163,Human cytomegalovirus infection;ko05166,Human T-cell leukemia virus 1 infection;ko05169,Epstein-Barr virus infection;ko05170,Human immunodeficiency virus 1 infection
chr22	39532252	39532529	278	*	A2780_CDDP_peak_9124	14	3.1132	4.12669	1.43052	Promoter (<=1kb)	22	39529097	39532093	2997	2	ENSG00000187051	ENST00000488602	-159	RPS19BP1	protein_coding	NA	NA
chr6	41636421	41637684	1264	*	A2780_CDDP_peak_11561	14	3.28415	4.1267	1.40276	Promoter (<=1kb)	6	41636882	41653474	16593	1	ENSG00000112559	ENST00000432027	0	MDFI	protein_coding	GO:0001501,skeletal system development;GO:0001701,in utero embryonic development;GO:0001890,placenta development;GO:0001892,embryonic placenta development;GO:0003002,regionalization;GO:0007389,pattern specification process;GO:0009798,axis specification;GO:0009953,dorsal/ventral pattern formation;GO:0016055,Wnt signaling pathway;GO:0030111,regulation of Wnt signaling pathway;GO:0030178,negative re…	NA
chr19	36008788	36009149	362	*	A2780_CDDP_peak_7100	14	3.04435	4.12672	1.43462	Promoter (<=1kb)	19	36003307	36008813	5507	2	ENSG00000181392	ENST00000324444	0	SYNE4	protein_coding	GO:0001738,morphogenesis of a polarized epithelium;GO:0002009,morphogenesis of an epithelium;GO:0007163,establishment or maintenance of cell polarity;GO:0030010,establishment of cell polarity;GO:0030859,polarized epithelial cell differentiation;GO:0035088,establishment or maintenance of apical/basal cell polarity;GO:0035089,establishment of apical/basal cell polarity;GO:0045197,establishment or m…	ko04137,Mitophagy - animal;ko04140,Autophagy - animal
chr16	68760456	68761361	906	*	A2780_CDDP_peak_5469	14	2.9596	4.12736	1.43626	Promoter (1-2kb)	16	68763294	68833538	70245	1	ENSG00000039068	ENST00000562836	-1933	CDH1	protein_coding	GO:0006606,protein import into nucleus;GO:0006913,nucleocytoplasmic transport;GO:0007156,homophilic cell adhesion via plasma membrane adhesion molecules;GO:0007162,negative regulation of cell adhesion;GO:0007416,synapse assembly;GO:0009636,response to toxic substance;GO:0010035,response to inorganic substance;GO:0010038,response to metal ion;GO:0010226,response to lithium ion;GO:0017038,protein i…	ko04015,Rap1 signaling pathway;ko04371,Apelin signaling pathway;ko04390,Hippo signaling pathway;ko04514,Cell adhesion molecules (CAMs);ko04520,Adherens junction;ko05100,Bacterial invasion of epithelial cells;ko05130,Pathogenic Escherichia coli infection;ko05213,Endometrial cancer;ko05216,Thyroid cancer;ko05218,Melanoma;ko05219,Bladder cancer;ko05226,Gastric cancer
chr2	216411940	216413086	1147	*	A2780_CDDP_peak_8167	14	3.25618	4.12822	1.42	Promoter (<=1kb)	2	216412414	216415141	2728	1	ENSG00000138375	ENST00000430374	0	SMARCAL1	protein_coding	GO:0000723,telomere maintenance;GO:0001325,formation of extrachromosomal circular DNA;GO:0006260,DNA replication;GO:0006261,DNA-dependent DNA replication;GO:0006275,regulation of DNA replication;GO:0006302,double-strand break repair;GO:0006303,double-strand break repair via nonhomologous end joining;GO:0008156,negative regulation of DNA replication;GO:0031297,replication fork processing;GO:003220…	NA
chr1	64966959	64967398	440	*	A2780_CDDP_peak_538	14	3.19618	4.12937	1.43611	Promoter (<=1kb)	1	64833313	64966919	133607	2	ENSG00000162434	ENST00000672179	-40	JAK1	protein_coding	GO:0001525,angiogenesis;GO:0001959,regulation of cytokine-mediated signaling pathway;GO:0002040,sprouting angiogenesis;GO:0002831,regulation of response to biotic stimulus;GO:0022407,regulation of cell-cell adhesion;GO:0022409,positive regulation of cell-cell adhesion;GO:0034109,homotypic cell-cell adhesion;GO:0034110,regulation of homotypic cell-cell adhesion;GO:0034340,response to type I interf…	ko01521,EGFR tyrosine kinase inhibitor resistance;ko04151,PI3K-Akt signaling pathway;ko04217,Necroptosis;ko04380,Osteoclast differentiation;ko04550,Signaling pathways regulating pluripotency of stem cells;ko04621,NOD-like receptor signaling pathway;ko04630,Jak-STAT signaling pathway;ko04658,Th1 and Th2 cell differentiation;ko04659,Th17 cell differentiation;ko05140,Leishmaniasis;ko05145,Toxoplasmo…
chr1	151058467	151060073	1607	*	A2780_CDDP_peak_779	14	3.26492	4.13324	1.40682	Promoter (<=1kb)	1	151050973	151059649	8677	2	ENSG00000197622	ENST00000540998	0	CDC42SE1	protein_coding	GO:0006909,phagocytosis;GO:0007264,small GTPase mediated signal transduction;GO:0007265,Ras protein signal transduction;GO:0007266,Rho protein signal transduction;GO:0008360,regulation of cell shape;GO:0022604,regulation of cell morphogenesis;GO:0035023,regulation of Rho protein signal transduction;GO:0046578,regulation of Ras protein signal transduction;GO:0051056,regulation of small GTPase medi…	NA
chr6	150025061	150025999	939	*	A2780_CDDP_peak_11941	14	3.14878	4.13346	1.41822	Promoter (<=1kb)	6	150018334	150025532	7199	2	ENSG00000155918	ENST00000367341	0	RAET1L	protein_coding	GO:0009897,external side of plasma membrane;GO:0031225,anchored component of membrane;GO:0098552,side of membrane	ko04650,Natural killer cell mediated cytotoxicity
chr16	31032736	31033222	487	*	A2780_CDDP_peak_5385	14	3.11631	4.13347	1.44333	Promoter (<=1kb)	16	31032889	31035032	2144	1	ENSG00000103496	ENST00000457779	0	STX4	protein_coding	GO:0001505,regulation of neurotransmitter levels;GO:0001678,cellular glucose homeostasis;GO:0002275,myeloid cell activation involved in immune response;GO:0002377,immunoglobulin production;GO:0002440,production of molecular mediator of immune response;GO:0002444,myeloid leukocyte mediated immunity;GO:0002637,regulation of immunoglobulin production;GO:0002639,positive regulation of immunoglobulin …	ko04130,SNARE interactions in vesicular transport;ko04962,Vasopressin-regulated water reabsorption
chr1	206633530	206633992	463	*	A2780_CDDP_peak_1090	14	3.26535	4.13481	1.40797	Promoter (1-2kb)	1	206635536	206655158	19623	1	ENSG00000143479	ENST00000367109	-1544	DYRK3	protein_coding	GO:0002262,myeloid cell homeostasis;GO:0006997,nucleus organization;GO:0018105,peptidyl-serine phosphorylation;GO:0018107,peptidyl-threonine phosphorylation;GO:0018209,peptidyl-serine modification;GO:0018210,peptidyl-threonine modification;GO:0022411,cellular component disassembly;GO:0030099,myeloid cell differentiation;GO:0030218,erythrocyte differentiation;GO:0030330,DNA damage response, signal…	NA
chr19	37210156	37211440	1285	*	A2780_CDDP_peak_7108	14	3.24824	4.13488	1.42331	Promoter (<=1kb)	19	37181579	37210536	28958	2	ENSG00000245680	ENST00000532828	0	ZNF585B	protein_coding	GO:0001216,DNA-binding transcription activator activity;GO:0001228,DNA-binding transcription activator activity, RNA polymerase II-specific	NA
chr11	6683647	6684119	473	*	A2780_CDDP_peak_2035	14	2.93199	4.13526	1.44363	Promoter (<=1kb)	11	6680385	6683340	2956	2	ENSG00000158042	ENST00000288937	-307	MRPL17	protein_coding	GO:0006414,translational elongation;GO:0006415,translational termination;GO:0022411,cellular component disassembly;GO:0032543,mitochondrial translation;GO:0032984,protein-containing complex disassembly;GO:0043624,cellular protein complex disassembly;GO:0070125,mitochondrial translational elongation;GO:0070126,mitochondrial translational termination;GO:0140053,mitochondrial gene expression;GO:0000…	ko03010,Ribosome
chr16	89329370	89329864	495	*	A2780_CDDP_peak_5611	14	2.96568	4.13681	1.43856	Promoter (<=1kb)	16	89300696	89328986	28291	2	ENSG00000167522	ENST00000563291	-384	ANKRD11	protein_coding	GO:0001501,skeletal system development;GO:0010171,body morphogenesis;GO:0042475,odontogenesis of dentin-containing tooth;GO:0042476,odontogenesis;GO:0048705,skeletal system morphogenesis;GO:0060323,head morphogenesis;GO:0060324,face development;GO:0060325,face morphogenesis	NA
chr10	93484005	93484262	258	*	A2780_CDDP_peak_1749	14	3.28298	4.13693	1.43816	Promoter (1-2kb)	10	93306429	93482334	175906	2	ENSG00000138119	ENST00000359263	-1671	MYOF	protein_coding	GO:0000768,syncytium formation by plasma membrane fusion;GO:0001778,plasma membrane repair;GO:0003012,muscle system process;GO:0006936,muscle contraction;GO:0006949,syncytium formation;GO:0007009,plasma membrane organization;GO:0007520,myoblast fusion;GO:0008015,blood circulation;GO:0010256,endomembrane system organization;GO:0014902,myotube differentiation;GO:0042060,wound healing;GO:0042692,mus…	NA
chr4	88158876	88159118	243	*	A2780_CDDP_peak_10399	14	3.21708	4.13759	1.42011	Promoter (<=1kb)	4	88131844	88159024	27181	2	ENSG00000118777	ENST00000505480	0	ABCG2	protein_coding	GO:0003018,vascular process in circulatory system;GO:0006778,porphyrin-containing compound metabolic process;GO:0006779,porphyrin-containing compound biosynthetic process;GO:0006783,heme biosynthetic process;GO:0006787,porphyrin-containing compound catabolic process;GO:0006820,anion transport;GO:0006875,cellular metal ion homeostasis;GO:0006879,cellular iron ion homeostasis;GO:0007588,excretion;G…	ko01523,Antifolate resistance;ko02010,ABC transporters;ko04976,Bile secretion
chr10	62816116	62816644	529	*	A2780_CDDP_peak_1577	14	3.09761	4.13816	1.4452	Promoter (<=1kb)	10	62811996	62816275	4280	2	ENSG00000122877	ENST00000639815	0	EGR2	protein_coding	GO:0001503,ossification;GO:0003002,regionalization;GO:0006611,protein export from nucleus;GO:0006913,nucleocytoplasmic transport;GO:0007272,ensheathment of neurons;GO:0007389,pattern specification process;GO:0007409,axonogenesis;GO:0007411,axon guidance;GO:0007422,peripheral nervous system development;GO:0007517,muscle organ development;GO:0007519,skeletal muscle tissue development;GO:0007611,lea…	ko04625,C-type lectin receptor signaling pathway;ko05161,Hepatitis B;ko05166,Human T-cell leukemia virus 1 infection;ko05203,Viral carcinogenesis
chr8	140999748	141001789	2042	*	A2780_CDDP_peak_13298	14	3.07154	4.13827	1.44126	Promoter (<=1kb)	8	140657900	141001233	343334	2	ENSG00000169398	ENST00000522684	0	PTK2	protein_coding	GO:0001525,angiogenesis;GO:0005925,focal adhesion;GO:0030055,cell-substrate junction;GO:0004713,protein tyrosine kinase activity;GO:0004714,transmembrane receptor protein tyrosine kinase activity;GO:0004715,non-membrane spanning protein tyrosine kinase activity;GO:0019199,transmembrane receptor protein kinase activity	ko01522,Endocrine resistance;ko04012,ErbB signaling pathway;ko04062,Chemokine signaling pathway;ko04151,PI3K-Akt signaling pathway;ko04360,Axon guidance;ko04370,VEGF signaling pathway;ko04510,Focal adhesion;ko04670,Leukocyte transendothelial migration;ko04810,Regulation of actin cytoskeleton;ko05100,Bacterial invasion of epithelial cells;ko05135,Yersinia infection;ko05146,Amoebiasis;ko05163,Human…
chr6	5004274	5004527	254	*	A2780_CDDP_peak_11302	14	3.11602	4.13851	1.44386	Promoter (<=1kb)	6	5001776	5004063	2288	2	ENSG00000124787	ENST00000483546	-211	RPP40	protein_coding	GO:0000460,maturation of 5.8S rRNA;GO:0000462,maturation of SSU-rRNA from tricistronic rRNA transcript (SSU-rRNA, 5.8S rRNA, LSU-rRNA);GO:0000466,maturation of 5.8S rRNA from tricistronic rRNA transcript (SSU-rRNA, 5.8S rRNA, LSU-rRNA);GO:0000469,cleavage involved in rRNA processing;GO:0000478,endonucleolytic cleavage involved in rRNA processing;GO:0000479,endonucleolytic cleavage of tricistronic…	ko03008,Ribosome biogenesis in eukaryotes;ko03013,RNA transport
chr5	172902088	172902512	425	*	A2780_CDDP_peak_11171	14	3.31093	4.13907	1.43039	Promoter (2-3kb)	5	172905217	172924080	18864	1	ENSG00000113719	ENST00000518247	-2705	ERGIC1	protein_coding	NA	ko04137,Mitophagy - animal;ko04140,Autophagy - animal
chr1	205936425	205936918	494	*	A2780_CDDP_peak_1087	14	3.17549	4.1396	1.4328	Promoter (<=1kb)	1	205913048	205935822	22775	2	ENSG00000174502	ENST00000340781	-603	SLC26A9	protein_coding	GO:0006820,anion transport;GO:0006821,chloride transport;GO:0015698,inorganic anion transport;GO:0015701,bicarbonate transport;GO:0015711,organic anion transport;GO:0016324,apical plasma membrane;GO:0045177,apical part of cell;GO:0005216,ion channel activity;GO:0005253,anion channel activity;GO:0005254,chloride channel activity;GO:0005310,dicarboxylic acid transmembrane transporter activity;GO:00…	ko04978,Mineral absorption
chr6	149647901	149649247	1347	*	A2780_CDDP_peak_11935	14	3.32154	4.14	1.41178	Promoter (<=1kb)	6	149594873	149648714	53842	2	ENSG00000186625	ENST00000367411	0	KATNA1	protein_coding	GO:0031122,cytoplasmic microtubule organization;GO:0000922,spindle pole;GO:0005819,spindle;GO:0005874,microtubule;GO:0030496,midbody;GO:0072686,mitotic spindle;GO:0097431,mitotic spindle pole;GO:0008017,microtubule binding;GO:0015631,tubulin binding;GO:0016853,isomerase activity;GO:0016887,ATP hydrolysis activity;GO:0017111,nucleoside-triphosphatase activity;GO:0046982,protein heterodimerization …	ko04144,Endocytosis;ko04217,Necroptosis
chr3	129439361	129440731	1371	*	A2780_CDDP_peak_9756	14	3.07383	4.14008	1.44361	Promoter (<=1kb)	3	129430947	129439948	9002	2	ENSG00000129071	ENST00000429544	0	MBD4	protein_coding	GO:0006220,pyrimidine nucleotide metabolic process;GO:0006244,pyrimidine nucleotide catabolic process;GO:0006284,base-excision repair;GO:0006285,base-excision repair, AP site formation;GO:0006287,base-excision repair, gap-filling;GO:0006304,DNA modification;GO:0006753,nucleoside phosphate metabolic process;GO:0009117,nucleotide metabolic process;GO:0009166,nucleotide catabolic process;GO:0009219,…	ko03410,Base excision repair
chr7	76047277	76048467	1191	*	A2780_CDDP_peak_12323	14	3.09567	4.14021	1.43902	Promoter (<=1kb)	7	75996338	76048003	51666	2	ENSG00000127952	ENST00000248600	0	STYXL1	protein_coding	GO:0004721,phosphoprotein phosphatase activity;GO:0008138,protein tyrosine/serine/threonine phosphatase activity;GO:0016791,phosphatase activity;GO:0042578,phosphoric ester hydrolase activity	ko04137,Mitophagy - animal;ko04140,Autophagy - animal
chr18	58242727	58243595	869	*	A2780_CDDP_peak_6694	14	2.96265	4.14204	1.43998	Promoter (2-3kb)	18	58245886	58254511	8626	1	ENSG00000049759	ENST00000587634	-2291	NEDD4L	protein_coding	GO:0000209,protein polyubiquitination;GO:0001508,action potential;GO:0001558,regulation of cell growth;GO:0002028,regulation of sodium ion transport;GO:0003012,muscle system process;GO:0003015,heart process;GO:0003254,regulation of membrane depolarization;GO:0006813,potassium ion transport;GO:0006814,sodium ion transport;GO:0006875,cellular metal ion homeostasis;GO:0006883,cellular sodium ion hom…	ko04120,Ubiquitin mediated proteolysis;ko04144,Endocytosis;ko04530,Tight junction;ko04960,Aldosterone-regulated sodium reabsorption
chr14	100375788	100376118	331	*	A2780_CDDP_peak_4728	14	3.22229	4.14293	1.42823	Promoter (<=1kb)	14	100369087	100375744	6658	2	ENSG00000140105	ENST00000553934	-44	WARS1	protein_coding	GO:0001525,angiogenesis;GO:0001933,negative regulation of protein phosphorylation;GO:0006399,tRNA metabolic process;GO:0006418,tRNA aminoacylation for protein translation;GO:0006469,negative regulation of protein kinase activity;GO:0006471,protein ADP-ribosylation;GO:0006520,cellular amino acid metabolic process;GO:0010563,negative regulation of phosphorus metabolic process;GO:0031334,positive re…	ko00970,Aminoacyl-tRNA biosynthesis
chr11	112153063	112153469	407	*	A2780_CDDP_peak_3028	14	2.99157	4.14368	1.44907	Promoter (1-2kb)	11	112143257	112151073	7817	2	ENSG00000150782	ENST00000525547	-1990	IL18	protein_coding	GO:0005125,cytokine activity;GO:0030546,signaling receptor activator activity;GO:0048018,receptor ligand activity	ko04060,Cytokine-cytokine receptor interaction;ko04061,Viral protein interaction with cytokine and cytokine receptor;ko04621,NOD-like receptor signaling pathway;ko04623,Cytosolic DNA-sensing pathway;ko05132,Salmonella infection;ko05134,Legionellosis;ko05135,Yersinia infection;ko05143,African trypanosomiasis;ko05144,Malaria;ko05152,Tuberculosis;ko05164,Influenza A;ko05321,Inflammatory bowel diseas…
chr5	131163909	131164828	920	*	A2780_CDDP_peak_10947	14	3.24778	4.14451	1.4227	Promoter (<=1kb)	5	131159285	131164612	5328	2	ENSG00000169567	ENST00000675135	0	HINT1	protein_coding	NA	NA
chr6	142400536	142401189	654	*	A2780_CDDP_peak_11896	14	3.26811	4.14466	1.4152	Promoter (1-2kb)	6	142402752	142411349	8598	1	ENSG00000112414	ENST00000540208	-1563	ADGRG6	protein_coding	GO:0003007,heart morphogenesis;GO:0003205,cardiac chamber development;GO:0003206,cardiac chamber morphogenesis;GO:0007188,adenylate cyclase-modulating G protein-coupled receptor signaling pathway;GO:0007189,adenylate cyclase-activating G protein-coupled receptor signaling pathway;GO:0007272,ensheathment of neurons;GO:0007422,peripheral nervous system development;GO:0007507,heart development;GO:00…	NA
chr3	139343732	139344246	515	*	A2780_CDDP_peak_9799	14	3.3056	4.14519	1.41559	Promoter (<=1kb)	3	139344020	139357129	13110	1	ENSG00000175110	ENST00000310776	0	MRPS22	protein_coding	GO:0006414,translational elongation;GO:0006415,translational termination;GO:0022411,cellular component disassembly;GO:0032543,mitochondrial translation;GO:0032984,protein-containing complex disassembly;GO:0043624,cellular protein complex disassembly;GO:0070125,mitochondrial translational elongation;GO:0070126,mitochondrial translational termination;GO:0140053,mitochondrial gene expression;GO:0000…	NA
chr11	10655234	10657136	1903	*	A2780_CDDP_peak_2083	14	3.03092	4.14594	1.45083	Promoter (2-3kb)	11	10576324	10652376	76053	2	ENSG00000072952	ENST00000534266	-2858	IRAG1	protein_coding	NA	ko04022,cGMP-PKG signaling pathway;ko04270,Vascular smooth muscle contraction
chr16	66751402	66752225	824	*	A2780_CDDP_peak_5443	14	3.23343	4.14594	1.45142	Promoter (<=1kb)	16	66720893	66751609	30717	2	ENSG00000135720	ENST00000258198	0	DYNC1LI2	protein_coding	GO:0002478,antigen processing and presentation of exogenous peptide antigen;GO:0002495,antigen processing and presentation of peptide antigen via MHC class II;GO:0002504,antigen processing and presentation of peptide or polysaccharide antigen via MHC class II;GO:0006888,endoplasmic reticulum to Golgi vesicle-mediated transport;GO:0006914,autophagy;GO:0007018,microtubule-based movement;GO:0007051,…	ko04145,Phagosome;ko04962,Vasopressin-regulated water reabsorption;ko05132,Salmonella infection
chr11	76860395	76861275	881	*	A2780_CDDP_peak_2765	14	2.99105	4.14606	1.44418	Promoter (<=1kb)	11	76860859	77023879	163021	1	ENSG00000078124	ENST00000679754	0	ACER3	protein_coding	GO:0006066,alcohol metabolic process;GO:0006643,membrane lipid metabolic process;GO:0006665,sphingolipid metabolic process;GO:0006670,sphingosine metabolic process;GO:0006672,ceramide metabolic process;GO:0007272,ensheathment of neurons;GO:0008366,axon ensheathment;GO:0016042,lipid catabolic process;GO:0019751,polyol metabolic process;GO:0030148,sphingolipid biosynthetic process;GO:0030149,sphing…	ko00600,Sphingolipid metabolism
chr19	51726487	51727276	790	*	A2780_CDDP_peak_7325	14	3.26879	4.14708	1.41698	Promoter (2-3kb)	19	51713112	51723991	10880	2	ENSG00000105509	ENST00000540069	-2496	HAS1	protein_coding	GO:0006022,aminoglycan metabolic process;GO:0006023,aminoglycan biosynthetic process;GO:0006024,glycosaminoglycan biosynthetic process;GO:0030203,glycosaminoglycan metabolic process;GO:0030212,hyaluronan metabolic process;GO:0030213,hyaluronan biosynthetic process;GO:1903510,mucopolysaccharide metabolic process;GO:0008194,UDP-glycosyltransferase activity;GO:0016757,glycosyltransferase activity;GO…	NA
chr19	1098010	1098551	542	*	A2780_CDDP_peak_6799	14	3.26899	4.1478	1.41751	Promoter (2-3kb)	19	1087645	1095380	7736	2	ENSG00000099817	ENST00000612655	-2630	POLR2E	protein_coding	GO:0000018,regulation of DNA recombination;GO:0000375,RNA splicing, via transesterification reactions;GO:0000377,RNA splicing, via transesterification reactions with bulged adenosine as nucleophile;GO:0000398,mRNA splicing, via spliceosome;GO:0001819,positive regulation of cytokine production;GO:0006283,transcription-coupled nucleotide-excision repair;GO:0006289,nucleotide-excision repair;GO:0006…	ko03020,RNA polymerase;ko04623,Cytosolic DNA-sensing pathway;ko05016,Huntington disease
chr11	85724836	85726771	1936	*	A2780_CDDP_peak_2811	14	3.02675	4.14795	1.44465	Promoter (<=1kb)	11	85694275	85726468	32194	2	ENSG00000137501	ENST00000354566	0	SYTL2	protein_coding	GO:0030133,transport vesicle;GO:0070382,exocytic vesicle;GO:0001786,phosphatidylserine binding;GO:0005543,phospholipid binding;GO:0031267,small GTPase binding;GO:0051020,GTPase binding;GO:0072341,modified amino acid binding	NA
chr8	90001438	90001808	371	*	A2780_CDDP_peak_12888	14	3.01826	4.14813	1.44397	Promoter (<=1kb)	8	90001446	90042748	41303	1	ENSG00000104325	ENST00000517314	0	DECR1	protein_coding	GO:0001659,temperature homeostasis;GO:0006631,fatty acid metabolic process;GO:0006635,fatty acid beta-oxidation;GO:0009062,fatty acid catabolic process;GO:0016042,lipid catabolic process;GO:0016054,organic acid catabolic process;GO:0019395,fatty acid oxidation;GO:0030258,lipid modification;GO:0034440,lipid oxidation;GO:0044242,cellular lipid catabolic process;GO:0044282,small molecule catabolic p…	ko04146,Peroxisome
chr14	55121364	55121931	568	*	A2780_CDDP_peak_4489	14	3.14921	4.14853	1.44833	Promoter (2-3kb)	14	55124110	55138292	14183	1	ENSG00000131981	ENST00000553493	-2179	LGALS3	protein_coding	GO:0008380,RNA splicing;GO:0005681,spliceosomal complex;GO:0019865,immunoglobulin binding;GO:0030246,carbohydrate binding	NA
chr1	28642460	28644144	1685	*	A2780_CDDP_peak_273	14	3.24802	4.14927	1.45946	Promoter (<=1kb)	1	28602850	28643067	40218	2	ENSG00000120656	ENST00000373824	0	TAF12	protein_coding	GO:0006352,DNA-templated transcription, initiation;GO:0006367,transcription initiation from RNA polymerase II promoter;GO:0006473,protein acetylation;GO:0006475,internal protein amino acid acetylation;GO:0016570,histone modification;GO:0016573,histone acetylation;GO:0018205,peptidyl-lysine modification;GO:0018393,internal peptidyl-lysine acetylation;GO:0018394,peptidyl-lysine acetylation;GO:00435…	ko03022,Basal transcription factors
chr11	104968028	104969117	1090	*	A2780_CDDP_peak_2960	14	3.19636	4.15093	1.42937	Promoter (<=1kb)	11	104942866	104968574	25709	2	ENSG00000196954	ENST00000444739	0	CASP4	protein_coding	GO:0001959,regulation of cytokine-mediated signaling pathway;GO:0001961,positive regulation of cytokine-mediated signaling pathway;GO:0010803,regulation of tumor necrosis factor-mediated signaling pathway;GO:0016485,protein processing;GO:0016540,protein autoprocessing;GO:0033209,tumor necrosis factor-mediated signaling pathway;GO:0034612,response to tumor necrosis factor;GO:0034976,response to en…	ko04621,NOD-like receptor signaling pathway
chr18	76848558	76848954	397	*	A2780_CDDP_peak_6767	14	3.30106	4.1514	1.42267	Promoter (<=1kb)	18	76849199	76881482	32284	1	ENSG00000130856	ENST00000579322	-245	ZNF236	protein_coding	GO:0001678,cellular glucose homeostasis;GO:0009743,response to carbohydrate;GO:0009746,response to hexose;GO:0009749,response to glucose;GO:0033500,carbohydrate homeostasis;GO:0034284,response to monosaccharide;GO:0042593,glucose homeostasis;GO:0071322,cellular response to carbohydrate stimulus;GO:0071326,cellular response to monosaccharide stimulus;GO:0071331,cellular response to hexose stimulus…	NA
chr17	44344012	44344256	245	*	A2780_CDDP_peak_5955	14	3.28706	4.15164	1.42033	Promoter (<=1kb)	17	44345246	44349894	4649	1	ENSG00000030582	ENST00000588170	-990	GRN	protein_coding	GO:0001525,angiogenesis;GO:0001667,ameboidal-type cell migration;GO:0001774,microglial cell activation;GO:0002275,myeloid cell activation involved in immune response;GO:0002281,macrophage activation involved in immune response;GO:0002283,neutrophil activation involved in immune response;GO:0002444,myeloid leukocyte mediated immunity;GO:0002446,neutrophil mediated immunity;GO:0002532,production of…	NA
chr17	59565355	59565937	583	*	A2780_CDDP_peak_6107	14	3.30011	4.15165	1.42033	Promoter (<=1kb)	17	59565558	59574259	8702	1	ENSG00000108406	ENST00000580218	0	DHX40	protein_coding	GO:0003724,RNA helicase activity;GO:0004386,helicase activity;GO:0008186,ATP-dependent activity, acting on RNA;GO:0140098,catalytic activity, acting on RNA	ko03040,Spliceosome
chr17	42016095	42017199	1105	*	A2780_CDDP_peak_5905	14	3.05759	4.15179	1.44782	Promoter (<=1kb)	17	42017020	42025644	8625	1	ENSG00000168256	ENST00000307641	0	NKIRAS2	protein_coding	GO:0007249,I-kappaB kinase/NF-kappaB signaling;GO:0003924,GTPase activity;GO:0005525,GTP binding;GO:0017111,nucleoside-triphosphatase activity;GO:0019001,guanyl nucleotide binding;GO:0032561,guanyl ribonucleotide binding	NA
chr7	7639568	7640256	689	*	A2780_CDDP_peak_12082	14	3.02463	4.1521	1.44726	Promoter (<=1kb)	7	7636975	7640026	3052	2	ENSG00000106399	ENST00000401447	0	RPA3	protein_coding	GO:0000723,telomere maintenance;GO:0000724,double-strand break repair via homologous recombination;GO:0000725,recombinational repair;GO:0000731,DNA synthesis involved in DNA repair;GO:0006260,DNA replication;GO:0006261,DNA-dependent DNA replication;GO:0006270,DNA replication initiation;GO:0006283,transcription-coupled nucleotide-excision repair;GO:0006284,base-excision repair;GO:0006287,base-exci…	ko03030,DNA replication;ko03420,Nucleotide excision repair;ko03430,Mismatch repair;ko03440,Homologous recombination;ko03460,Fanconi anemia pathway
chr9	113463186	113464379	1194	*	A2780_CDDP_peak_13691	14	3.32261	4.15305	1.42816	Promoter (<=1kb)	9	113463729	113597723	133995	1	ENSG00000138835	ENST00000478599	0	RGS3	protein_coding	GO:0008277,regulation of G protein-coupled receptor signaling pathway;GO:0005096,GTPase activator activity;GO:0030695,GTPase regulator activity;GO:0060589,nucleoside-triphosphatase regulator activity	ko04360,Axon guidance
chr3	149576059	149577445	1387	*	A2780_CDDP_peak_9836	14	3.23681	4.15319	1.44885	Promoter (<=1kb)	3	149520841	149576252	55412	2	ENSG00000018408	ENST00000472417	0	WWTR1	protein_coding	GO:0001503,ossification;GO:0001649,osteoblast differentiation;GO:0001655,urogenital system development;GO:0001656,metanephros development;GO:0001822,kidney development;GO:0001837,epithelial to mesenchymal transition;GO:0001894,tissue homeostasis;GO:0001933,negative regulation of protein phosphorylation;GO:0003015,heart process;GO:0006352,DNA-templated transcription, initiation;GO:0006367,transcri…	ko04390,Hippo signaling pathway;ko04392,Hippo signaling pathway - multiple species
chr10	117004954	117006053	1100	*	A2780_CDDP_peak_1889	14	3.30208	4.1532	1.42384	Promoter (<=1kb)	10	116881477	117005187	123711	2	ENSG00000187164	ENST00000355371	0	SHTN1	protein_coding	GO:0001558,regulation of cell growth;GO:0001764,neuron migration;GO:0006929,substrate-dependent cell migration;GO:0007015,actin filament organization;GO:0007029,endoplasmic reticulum organization;GO:0007163,establishment or maintenance of cell polarity;GO:0007264,small GTPase mediated signal transduction;GO:0007265,Ras protein signal transduction;GO:0007266,Rho protein signal transduction;GO:0007…	ko00010,Glycolysis / Gluconeogenesis;ko01200,Carbon metabolism;ko01230,Biosynthesis of amino acids;ko03018,RNA degradation;ko04066,HIF-1 signaling pathway
chr11	120332926	120334269	1344	*	A2780_CDDP_peak_3142	14	3.10325	4.15399	1.45076	Promoter (2-3kb)	11	120336413	120489937	153525	1	ENSG00000196914	ENST00000397843	-2144	ARHGEF12	protein_coding	GO:0007264,small GTPase mediated signal transduction;GO:0007265,Ras protein signal transduction;GO:0007266,Rho protein signal transduction;GO:0043065,positive regulation of apoptotic process;GO:0043068,positive regulation of programmed cell death;GO:0043087,regulation of GTPase activity;GO:0043547,positive regulation of GTPase activity;GO:0051056,regulation of small GTPase mediated signal transdu…	ko04270,Vascular smooth muscle contraction;ko04360,Axon guidance;ko04611,Platelet activation;ko04625,C-type lectin receptor signaling pathway;ko04810,Regulation of actin cytoskeleton;ko05135,Yersinia infection;ko05152,Tuberculosis;ko05163,Human cytomegalovirus infection;ko05205,Proteoglycans in cancer
chr17	41529817	41530080	264	*	A2780_CDDP_peak_5898	14	3.22638	4.15406	1.45779	Promoter (1-2kb)	17	41523617	41528308	4692	2	ENSG00000171345	ENST00000361566	-1509	KRT19	protein_coding	GO:0001701,in utero embryonic development;GO:0001890,placenta development;GO:0001892,embryonic placenta development;GO:0007219,Notch signaling pathway;GO:0008544,epidermis development;GO:0009913,epidermal cell differentiation;GO:0010927,cellular component assembly involved in morphogenesis;GO:0030216,keratinocyte differentiation;GO:0030239,myofibril assembly;GO:0031032,actomyosin structure organi…	ko04915,Estrogen signaling pathway
chr1	27875008	27876051	1044	*	A2780_CDDP_peak_260	14	3.1564	4.15416	1.43416	Promoter (<=1kb)	1	27876684	27882944	6261	1	ENSG00000130775	ENST00000482828	-633	THEMIS2	protein_coding	GO:0002253,activation of immune response;GO:0002429,immune response-activating cell surface receptor signaling pathway;GO:0002694,regulation of leukocyte activation;GO:0002757,immune response-activating signal transduction;GO:0002764,immune response-regulating signaling pathway;GO:0002768,immune response-regulating cell surface receptor signaling pathway;GO:0042113,B cell activation;GO:0050851,an…	NA
chr3	134484672	134485163	492	*	A2780_CDDP_peak_9782	14	3.09147	4.15431	1.45877	Promoter (<=1kb)	3	134485699	134561767	76069	1	ENSG00000182923	ENST00000683596	-536	CEP63	protein_coding	GO:0000075,cell cycle checkpoint signaling;GO:0000077,DNA damage checkpoint signaling;GO:0000086,G2/M transition of mitotic cell cycle;GO:0007051,spindle organization;GO:0007098,centrosome cycle;GO:0007099,centriole replication;GO:0010389,regulation of G2/M transition of mitotic cell cycle;GO:0010948,negative regulation of cell cycle process;GO:0022406,membrane docking;GO:0031023,microtubule orga…	NA
chr14	94111983	94112232	250	*	A2780_CDDP_peak_4708	14	3.27836	4.15434	1.42231	Promoter (<=1kb)	14	94112851	94116688	3838	1	ENSG00000165949	ENST00000612499	-619	IFI27	protein_coding	NA	NA
chr8	144792015	144793331	1317	*	A2780_CDDP_peak_13355	14	2.87435	4.15448	1.44707	Promoter (<=1kb)	8	144789766	144792057	2292	2	ENSG00000161016	ENST00000531975	0	RPL8	protein_coding	GO:0000184,nuclear-transcribed mRNA catabolic process, nonsense-mediated decay;GO:0000956,nuclear-transcribed mRNA catabolic process;GO:0002181,cytoplasmic translation;GO:0006364,rRNA processing;GO:0006401,RNA catabolic process;GO:0006402,mRNA catabolic process;GO:0006413,translational initiation;GO:0006605,protein targeting;GO:0006612,protein targeting to membrane;GO:0006613,cotranslational prot…	ko03010,Ribosome
chr5	149580794	149581047	254	*	A2780_CDDP_peak_11087	14	3.09731	4.15562	1.45551	Promoter (<=1kb)	5	149581498	149634968	53471	1	ENSG00000183111	ENST00000333677	-451	ARHGEF37	protein_coding	GO:0005085,guanyl-nucleotide exchange factor activity;GO:0005096,GTPase activator activity;GO:0030695,GTPase regulator activity;GO:0060589,nucleoside-triphosphatase regulator activity	ko04062,Chemokine signaling pathway;ko05167,Kaposi sarcoma-associated herpesvirus infection
chr1	92786944	92787272	329	*	A2780_CDDP_peak_605	14	3.27128	4.15598	1.42351	Promoter (1-2kb)	1	92508696	92785107	276412	2	ENSG00000067208	ENST00000684568	-1837	EVI5	protein_coding	GO:0016197,endosomal transport;GO:0016482,cytosolic transport;GO:0042147,retrograde transport, endosome to Golgi;GO:0043087,regulation of GTPase activity;GO:0043547,positive regulation of GTPase activity;GO:0090630,activation of GTPase activity;GO:0005819,spindle;GO:0005096,GTPase activator activity;GO:0030695,GTPase regulator activity;GO:0031267,small GTPase binding;GO:0051020,GTPase binding;GO:…	ko04152,AMPK signaling pathway
chr1	160176903	160177151	249	*	A2780_CDDP_peak_875	14	3.29527	4.15885	1.42562	Promoter (<=1kb)	1	160177406	160182814	5409	1	ENSG00000132681	ENST00000466526	-255	ATP1A4	protein_coding	GO:0001539,cilium or flagellum-dependent cell motility;GO:0003015,heart process;GO:0003018,vascular process in circulatory system;GO:0003341,cilium movement;GO:0006813,potassium ion transport;GO:0006814,sodium ion transport;GO:0006875,cellular metal ion homeostasis;GO:0006883,cellular sodium ion homeostasis;GO:0006885,regulation of pH;GO:0007018,microtubule-based movement;GO:0008015,blood circula…	ko04022,cGMP-PKG signaling pathway;ko04024,cAMP signaling pathway;ko04260,Cardiac muscle contraction;ko04261,Adrenergic signaling in cardiomyocytes;ko04911,Insulin secretion;ko04918,Thyroid hormone synthesis;ko04919,Thyroid hormone signaling pathway;ko04925,Aldosterone synthesis and secretion;ko04960,Aldosterone-regulated sodium reabsorption;ko04961,Endocrine and other factor-regulated calcium re…
chr12	113404042	113404401	360	*	A2780_CDDP_peak_3892	14	3.28299	4.1598	1.42631	Promoter (<=1kb)	12	113399255	113403887	4633	2	ENSG00000135094	ENST00000546785	-155	SDS	protein_coding	GO:0005996,monosaccharide metabolic process;GO:0006006,glucose metabolic process;GO:0006090,pyruvate metabolic process;GO:0006094,gluconeogenesis;GO:0006520,cellular amino acid metabolic process;GO:0006544,glycine metabolic process;GO:0006563,L-serine metabolic process;GO:0008652,cellular amino acid biosynthetic process;GO:0009063,cellular amino acid catabolic process;GO:0009066,aspartate family …	ko00260,Glycine, serine and threonine metabolism;ko00270,Cysteine and methionine metabolism;ko01200,Carbon metabolism;ko01230,Biosynthesis of amino acids
chr2	156344579	156345076	498	*	A2780_CDDP_peak_7955	14	3.24672	4.16067	1.46613	Promoter (2-3kb)	2	156325098	156342348	17251	2	ENSG00000153234	ENST00000409572	-2231	NR4A2	protein_coding	GO:0001666,response to hypoxia;GO:0001764,neuron migration;GO:0001975,response to amphetamine;GO:0006352,DNA-templated transcription, initiation;GO:0006367,transcription initiation from RNA polymerase II promoter;GO:0006576,cellular biogenic amine metabolic process;GO:0006584,catecholamine metabolic process;GO:0006979,response to oxidative stress;GO:0007409,axonogenesis;GO:0007585,respiratory gas…	ko04925,Aldosterone synthesis and secretion;ko04928,Parathyroid hormone synthesis, secretion and action
chr8	66040423	66041635	1213	*	A2780_CDDP_peak_12765	14	3.12586	4.1607	1.46284	Promoter (1-2kb)	8	66043477	66076829	33353	1	ENSG00000147570	ENST00000522619	-1842	DNAJC5B	protein_coding	NA	ko04141,Protein processing in endoplasmic reticulum
chr9	76393548	76394027	480	*	A2780_CDDP_peak_13522	14	3.31244	4.16073	1.427	Promoter (<=1kb)	9	76386981	76393957	6977	2	ENSG00000135002	ENST00000483155	0	RFK	protein_coding	GO:0006753,nucleoside phosphate metabolic process;GO:0006766,vitamin metabolic process;GO:0006767,water-soluble vitamin metabolic process;GO:0009110,vitamin biosynthetic process;GO:0009117,nucleotide metabolic process;GO:0009123,nucleoside monophosphate metabolic process;GO:0009124,nucleoside monophosphate biosynthetic process;GO:0009156,ribonucleoside monophosphate biosynthetic process;GO:000916…	ko00740,Riboflavin metabolism
chr1	31939583	31940615	1033	*	A2780_CDDP_peak_316	14	3.09662	4.16193	1.45344	Promoter (1-2kb)	1	31906421	31938368	31948	2	ENSG00000184007	ENST00000647444	-1215	PTP4A2	protein_coding	GO:0043687,post-translational protein modification;GO:0005769,early endosome;GO:0004721,phosphoprotein phosphatase activity;GO:0004725,protein tyrosine phosphatase activity;GO:0016791,phosphatase activity;GO:0042578,phosphoric ester hydrolase activity	NA
chr9	127715356	127716898	1543	*	A2780_CDDP_peak_13762	14	3.28573	4.16272	1.43903	Promoter (<=1kb)	9	127716079	127731590	15512	1	ENSG00000167094	ENST00000373289	0	TTC16	protein_coding	NA	NA
chr16	89491050	89491339	290	*	A2780_CDDP_peak_5614	14	3.28854	4.16283	1.46819	Promoter (<=1kb)	16	89491187	89498685	7499	1	ENSG00000197912	ENST00000563783	0	SPG7	protein_coding	GO:0006816,calcium ion transport;GO:0006839,mitochondrial transport;GO:0006851,mitochondrial calcium ion transmembrane transport;GO:0007005,mitochondrion organization;GO:0007006,mitochondrial membrane organization;GO:0007007,inner mitochondrial membrane organization;GO:0008053,mitochondrial fusion;GO:0016485,protein processing;GO:0034982,mitochondrial protein processing;GO:0035794,positive regula…	ko04141,Protein processing in endoplasmic reticulum;ko05134,Legionellosis
chr1	20786271	20786592	322	*	A2780_CDDP_peak_169	14	3.11687	4.16302	1.45782	Promoter (<=1kb)	1	20773587	20786283	12697	2	ENSG00000127483	ENST00000417710	0	HP1BP3	protein_coding	GO:0001666,response to hypoxia;GO:0006323,DNA packaging;GO:0006325,chromatin organization;GO:0006333,chromatin assembly or disassembly;GO:0006334,nucleosome assembly;GO:0006338,chromatin remodeling;GO:0031497,chromatin assembly;GO:0032535,regulation of cellular component size;GO:0034728,nucleosome organization;GO:0036293,response to decreased oxygen levels;GO:0036294,cellular response to decrease…	NA
chr3	8641202	8641521	320	*	A2780_CDDP_peak_9246	14	3.28842	4.16343	1.42988	Promoter (1-2kb)	3	8619600	8640015	20416	2	ENSG00000125046	ENST00000495366	-1187	SSUH2	protein_coding	GO:0042476,odontogenesis	NA
chr15	71790421	71790906	486	*	A2780_CDDP_peak_5064	14	3.27579	4.16428	1.45156	Promoter (1-2kb)	15	71792638	71818259	25622	1	ENSG00000278570	ENST00000621736	-1732	NR2E3	protein_coding	GO:0001654,eye development;GO:0001754,eye photoreceptor cell differentiation;GO:0006352,DNA-templated transcription, initiation;GO:0006367,transcription initiation from RNA polymerase II promoter;GO:0007423,sensory organ development;GO:0007601,visual perception;GO:0007602,phototransduction;GO:0009314,response to radiation;GO:0009416,response to light stimulus;GO:0009581,detection of external stim…	NA
chr22	40854176	40854730	555	*	A2780_CDDP_peak_9132	14	3.1549	4.16741	1.47148	Promoter (<=1kb)	22	40832652	40854598	21947	2	ENSG00000100380	ENST00000411695	0	ST13	protein_coding	GO:0006457,protein folding;GO:0006458,'de novo' protein folding;GO:0042026,protein refolding;GO:0051084,'de novo' posttranslational protein folding;GO:0051085,chaperone cofactor-dependent protein refolding;GO:0061077,chaperone-mediated protein folding;GO:1903332,regulation of protein folding;GO:0030544,Hsp70 protein binding;GO:0030674,protein-macromolecule adaptor activity;GO:0031072,heat shock p…	ko05020,Prion diseases
chr15	99250823	99251840	1018	*	A2780_CDDP_peak_5184	14	3.2704	4.16744	1.46798	Promoter (<=1kb)	15	99137553	99251223	113671	2	ENSG00000103852	ENST00000558663	0	TTC23	protein_coding	GO:0007224,smoothened signaling pathway;GO:0008589,regulation of smoothened signaling pathway;GO:0045880,positive regulation of smoothened signaling pathway	NA
chr5	37249117	37250046	930	*	A2780_CDDP_peak_10683	14	3.30487	4.16804	1.43237	Promoter (<=1kb)	5	37106235	37249376	143142	2	ENSG00000197603	ENST00000651892	0	CPLANE1	protein_coding	GO:0044782,cilium organization;GO:0060271,cilium assembly;GO:0035869,ciliary transition zone	NA
chr11	73761545	73762748	1204	*	A2780_CDDP_peak_2719	14	2.87661	4.16826	1.46464	Promoter (<=1kb)	11	73675638	73761137	85500	2	ENSG00000175582	ENST00000310653	-408	RAB6A	protein_coding	GO:0006890,retrograde vesicle-mediated transport, Golgi to endoplasmic reticulum;GO:0006891,intra-Golgi vesicle-mediated transport;GO:0007098,centrosome cycle;GO:0007264,small GTPase mediated signal transduction;GO:0010824,regulation of centrosome duplication;GO:0016197,endosomal transport;GO:0016482,cytosolic transport;GO:0031023,microtubule organizing center organization;GO:0032886,regulation o…	NA
chr11	77302751	77304335	1585	*	A2780_CDDP_peak_2770	14	2.95937	4.16896	1.46093	Promoter (1-2kb)	11	77270920	77301687	30768	2	ENSG00000178795	ENST00000532155	-1064	GDPD4	protein_coding	GO:0008081,phosphoric diester hydrolase activity;GO:0042578,phosphoric ester hydrolase activity	NA
chr12	52946369	52946880	512	*	A2780_CDDP_peak_3577	14	3.24352	4.16969	1.47149	Promoter (1-2kb)	12	52948871	52952900	4030	1	ENSG00000111057	ENST00000388837	-1991	KRT18	protein_coding	GO:0005882,intermediate filament;GO:0045111,intermediate filament cytoskeleton	ko04915,Estrogen signaling pathway;ko05130,Pathogenic Escherichia coli infection
chr11	6387574	6389692	2119	*	A2780_CDDP_peak_2029	14	2.99393	4.17082	1.47041	Promoter (<=1kb)	11	6390440	6392056	1617	1	ENSG00000166311	ENST00000533196	-748	SMPD1	protein_coding	GO:0004620,phospholipase activity;GO:0008081,phosphoric diester hydrolase activity;GO:0016298,lipase activity;GO:0016798,hydrolase activity, acting on glycosyl bonds;GO:0042578,phosphoric ester hydrolase activity	ko00600,Sphingolipid metabolism;ko04071,Sphingolipid signaling pathway;ko04142,Lysosome;ko04217,Necroptosis
chr8	142788591	142789011	421	*	A2780_CDDP_peak_13323	14	3.27554	4.1712	1.43469	Promoter (2-3kb)	8	142784882	142786539	1658	2	ENSG00000167656	ENST00000301263	-2052	LY6D	protein_coding	GO:0002521,leukocyte differentiation;GO:0030098,lymphocyte differentiation;GO:1903131,mononuclear cell differentiation;GO:0031225,anchored component of membrane	NA
chrX	12974356	12974788	433	*	A2780_CDDP_peak_13849	14	3.31692	4.17239	1.43744	Promoter (<=1kb)	23	12975110	12977223	2114	1	ENSG00000205542	ENST00000451311	-322	TMSB4X	protein_coding	GO:0007015,actin filament organization;GO:0003779,actin binding;GO:0003785,actin monomer binding	ko04810,Regulation of actin cytoskeleton
chr20	31547032	31547635	604	*	A2780_CDDP_peak_8503	14	2.99449	4.17323	1.46114	Promoter (<=1kb)	20	31547382	31566275	18894	1	ENSG00000101294	ENST00000487964	0	HM13	protein_coding	GO:0004175,endopeptidase activity;GO:0004190,aspartic-type endopeptidase activity;GO:0070001,aspartic-type peptidase activity	NA
chr20	57692326	57692760	435	*	A2780_CDDP_peak_8721	14	3.30497	4.17377	1.44356	Promoter (<=1kb)	20	57652037	57691830	39794	2	ENSG00000124225	ENST00000395814	-496	PMEPA1	protein_coding	GO:0001933,negative regulation of protein phosphorylation;GO:0007178,transmembrane receptor protein serine/threonine kinase signaling pathway;GO:0007179,transforming growth factor beta receptor signaling pathway;GO:0007183,SMAD protein complex assembly;GO:0009755,hormone-mediated signaling pathway;GO:0010563,negative regulation of phosphorus metabolic process;GO:0017015,regulation of transforming…	NA
chr3	191327760	191328007	248	*	A2780_CDDP_peak_10011	14	3.2701	4.17468	1.44275	Promoter (1-2kb)	3	191329085	191392175	63091	1	ENSG00000152492	ENST00000392456	-1078	CCDC50	protein_coding	GO:0007605,sensory perception of sound;GO:0050954,sensory perception of mechanical stimulus;GO:0031625,ubiquitin protein ligase binding;GO:0044389,ubiquitin-like protein ligase binding	NA
chr5	74684934	74685689	756	*	A2780_CDDP_peak_10812	14	3.30345	4.17506	1.45457	Promoter (<=1kb)	5	74685196	74706168	20973	1	ENSG00000049860	ENST00000513079	0	HEXB	protein_coding	GO:0001501,skeletal system development;GO:0001573,ganglioside metabolic process;GO:0002275,myeloid cell activation involved in immune response;GO:0002283,neutrophil activation involved in immune response;GO:0002444,myeloid leukocyte mediated immunity;GO:0002446,neutrophil mediated immunity;GO:0006022,aminoglycan metabolic process;GO:0006026,aminoglycan catabolic process;GO:0006027,glycosaminoglyc…	ko00511,Other glycan degradation;ko00520,Amino sugar and nucleotide sugar metabolism;ko00531,Glycosaminoglycan degradation;ko00603,Glycosphingolipid biosynthesis - globo and isoglobo series;ko00604,Glycosphingolipid biosynthesis - ganglio series;ko04142,Lysosome
chr1	119712992	119713406	415	*	A2780_CDDP_peak_743	14	3.18197	4.1752	1.47198	Promoter (<=1kb)	1	119713099	119727080	13982	1	ENSG00000092621	ENST00000641711	0	PHGDH	protein_coding	GO:0006520,cellular amino acid metabolic process;GO:0006563,L-serine metabolic process;GO:0008652,cellular amino acid biosynthetic process;GO:0009069,serine family amino acid metabolic process;GO:0009070,serine family amino acid biosynthetic process;GO:0016053,organic acid biosynthetic process;GO:0046394,carboxylic acid biosynthetic process;GO:1901605,alpha-amino acid metabolic process;GO:1901607…	ko00260,Glycine, serine and threonine metabolism;ko00270,Cysteine and methionine metabolism;ko01200,Carbon metabolism;ko01230,Biosynthesis of amino acids
chr6	70412853	70413798	946	*	A2780_CDDP_peak_11679	14	3.28252	4.17595	1.45745	Promoter (<=1kb)	6	70412941	70428344	15404	1	ENSG00000082269	ENST00000514185	0	FAM135A	protein_coding	NA	NA
chr10	12045766	12046040	275	*	A2780_CDDP_peak_1368	14	3.2845	4.17596	1.43878	Promoter (2-3kb)	10	12035059	12043170	8112	2	ENSG00000151461	ENST00000460569	-2596	UPF2	protein_coding	GO:0000184,nuclear-transcribed mRNA catabolic process, nonsense-mediated decay;GO:0000956,nuclear-transcribed mRNA catabolic process;GO:0001889,liver development;GO:0006401,RNA catabolic process;GO:0006402,mRNA catabolic process;GO:0006403,RNA localization;GO:0006405,RNA export from nucleus;GO:0006406,mRNA export from nucleus;GO:0006913,nucleocytoplasmic transport;GO:0015931,nucleobase-containing…	ko03013,RNA transport;ko03015,mRNA surveillance pathway
chr12	98514760	98515141	382	*	A2780_CDDP_peak_3817	14	3.12551	4.1761	1.45601	Promoter (<=1kb)	12	98515579	98528013	12435	1	ENSG00000120802	ENST00000548911	-438	TMPO	protein_coding	GO:0005635,nuclear envelope;GO:0005637,nuclear inner membrane;GO:0019866,organelle inner membrane;GO:0031965,nuclear membrane;GO:0005521,lamin binding	NA
chr7	103343457	103344556	1100	*	A2780_CDDP_peak_12434	14	3.1386	4.17741	1.46588	Promoter (<=1kb)	7	103344254	103362057	17804	1	ENSG00000161057	ENST00000457587	0	PSMC2	protein_coding	GO:0000086,G2/M transition of mitotic cell cycle;GO:0000209,protein polyubiquitination;GO:0001503,ossification;GO:0001649,osteoblast differentiation;GO:0001666,response to hypoxia;GO:0001736,establishment of planar polarity;GO:0001738,morphogenesis of a polarized epithelium;GO:0002009,morphogenesis of an epithelium;GO:0002218,activation of innate immune response;GO:0002220,innate immune response …	ko03050,Proteasome;ko05169,Epstein-Barr virus infection
chr1	205357436	205357713	278	*	A2780_CDDP_peak_1082	14	3.3132	4.17777	1.43951	Promoter (<=1kb)	1	205343368	205357090	13723	2	ENSG00000162873	ENST00000607173	-346	KLHDC8A	protein_coding	GO:0000280,nuclear division;GO:0000281,mitotic cytokinesis;GO:0000910,cytokinesis;GO:0007059,chromosome segregation;GO:0032506,cytokinetic process;GO:0048285,organelle fission;GO:0061640,cytoskeleton-dependent cytokinesis;GO:0098813,nuclear chromosome segregation;GO:0140014,mitotic nuclear division;GO:1902410,mitotic cytokinetic process;GO:0030496,midbody;GO:0045171,intercellular bridge	NA
chr1	149927353	149927822	470	*	A2780_CDDP_peak_764	14	3.28461	4.17809	1.46502	Promoter (<=1kb)	1	149923317	149927803	4487	2	ENSG00000143368	ENST00000271628	0	SF3B4	protein_coding	GO:0000375,RNA splicing, via transesterification reactions;GO:0000377,RNA splicing, via transesterification reactions with bulged adenosine as nucleophile;GO:0000398,mRNA splicing, via spliceosome;GO:0006397,mRNA processing;GO:0008380,RNA splicing;GO:0033120,positive regulation of RNA splicing;GO:0043484,regulation of RNA splicing;GO:0048024,regulation of mRNA splicing, via spliceosome;GO:0048026…	ko03040,Spliceosome
chr6	161272719	161274549	1831	*	A2780_CDDP_peak_11991	14	3.28901	4.1793	1.44884	Promoter (<=1kb)	6	161129967	161274061	144095	2	ENSG00000026652	ENST00000320285	0	AGPAT4	protein_coding	GO:0006644,phospholipid metabolic process;GO:0006650,glycerophospholipid metabolic process;GO:0006654,phosphatidic acid biosynthetic process;GO:0008654,phospholipid biosynthetic process;GO:0016024,CDP-diacylglycerol biosynthetic process;GO:0045017,glycerolipid biosynthetic process;GO:0046341,CDP-diacylglycerol metabolic process;GO:0046473,phosphatidic acid metabolic process;GO:0046474,glycerophos…	ko00561,Glycerolipid metabolism;ko00564,Glycerophospholipid metabolism;ko04072,Phospholipase D signaling pathway
chr12	109092040	109093180	1141	*	A2780_CDDP_peak_3860	14	3.17176	4.17994	1.47942	Promoter (<=1kb)	12	109088222	109092789	4568	2	ENSG00000189046	ENST00000440112	0	ALKBH2	protein_coding	GO:0006304,DNA modification;GO:0035510,DNA dealkylation;GO:0044728,DNA methylation or demethylation;GO:0070988,demethylation;GO:0070989,oxidative demethylation;GO:0080111,DNA demethylation;GO:0005506,iron ion binding;GO:0008198,ferrous iron binding;GO:0016705,oxidoreductase activity, acting on paired donors, with incorporation or reduction of molecular oxygen;GO:0016706,2-oxoglutarate-dependent d…	NA
chr7	73828741	73830736	1996	*	A2780_CDDP_peak_12300	14	3.07842	4.18058	1.4738	Promoter (<=1kb)	7	73830996	73832690	1695	1	ENSG00000189143	ENST00000340958	-260	CLDN4	protein_coding	GO:0003014,renal system process;GO:0006820,anion transport;GO:0006821,chloride transport;GO:0007043,cell-cell junction assembly;GO:0007565,female pregnancy;GO:0007623,circadian rhythm;GO:0010952,positive regulation of peptidase activity;GO:0015698,inorganic anion transport;GO:0016338,calcium-independent cell-cell adhesion via plasma membrane cell-adhesion molecules;GO:0022604,regulation of cell m…	ko04514,Cell adhesion molecules (CAMs);ko04530,Tight junction;ko04670,Leukocyte transendothelial migration;ko05160,Hepatitis C
chr22	20507750	20508481	732	*	A2780_CDDP_peak_8975	14	3.21945	4.18108	1.47547	Promoter (<=1kb)	22	20508048	20564509	56462	1	ENSG00000099917	ENST00000441501	0	MED15	protein_coding	GO:0016592,mediator complex;GO:0003712,transcription coregulator activity	NA
chr12	6335883	6336124	242	*	A2780_CDDP_peak_3292	14	2.81574	4.18181	1.47207	Promoter (1-2kb)	12	6331872	6334244	2373	2	ENSG00000067182	ENST00000437813	-1639	TNFRSF1A	protein_coding	GO:0001885,endothelial cell development;GO:0001959,regulation of cytokine-mediated signaling pathway;GO:0002064,epithelial cell development;GO:0003012,muscle system process;GO:0003158,endothelium development;GO:0003170,heart valve development;GO:0003176,aortic valve development;GO:0003177,pulmonary valve development;GO:0003300,cardiac muscle hypertrophy;GO:0006631,fatty acid metabolic process;GO:…	ko04010,MAPK signaling pathway;ko04060,Cytokine-cytokine receptor interaction;ko04061,Viral protein interaction with cytokine and cytokine receptor;ko04064,NF-kappa B signaling pathway;ko04071,Sphingolipid signaling pathway;ko04150,mTOR signaling pathway;ko04210,Apoptosis;ko04215,Apoptosis - multiple species;ko04217,Necroptosis;ko04380,Osteoclast differentiation;ko04668,TNF signaling pathway;ko04…
chr1	10169993	10171117	1125	*	A2780_CDDP_peak_92	14	3.14062	4.18185	1.47846	Promoter (<=1kb)	1	10170956	10180016	9061	1	ENSG00000130939	ENST00000487244	0	UBE4B	protein_coding	GO:0000209,protein polyubiquitination;GO:0009314,response to radiation;GO:0009411,response to UV;GO:0009416,response to light stimulus;GO:0010498,proteasomal protein catabolic process;GO:0030433,ubiquitin-dependent ERAD pathway;GO:0034976,response to endoplasmic reticulum stress;GO:0036503,ERAD pathway;GO:0043161,proteasome-mediated ubiquitin-dependent protein catabolic process;GO:0000151,ubiquit…	ko04120,Ubiquitin mediated proteolysis;ko04141,Protein processing in endoplasmic reticulum
chr11	119319525	119319899	375	*	A2780_CDDP_peak_3120	14	3.26478	4.18317	1.48539	Promoter (<=1kb)	11	119314887	119318891	4005	2	ENSG00000076706	ENST00000534522	-634	MCAM	protein_coding	GO:0001525,angiogenesis;GO:0003014,renal system process;GO:0003094,glomerular filtration;GO:0030335,positive regulation of cell migration;GO:0040017,positive regulation of locomotion;GO:0042060,wound healing;GO:0051272,positive regulation of cellular component movement;GO:0060055,angiogenesis involved in wound healing;GO:0061042,vascular wound healing;GO:0097205,renal filtration;GO:2000147,positi…	ko04514,Cell adhesion molecules (CAMs)
chr13	97221943	97224794	2852	*	A2780_CDDP_peak_4203	14	3.22192	4.18367	1.46652	Promoter (<=1kb)	13	97222296	97394119	171824	1	ENSG00000139793	ENST00000343600	0	MBNL2	protein_coding	GO:0000375,RNA splicing, via transesterification reactions;GO:0000377,RNA splicing, via transesterification reactions with bulged adenosine as nucleophile;GO:0000380,alternative mRNA splicing, via spliceosome;GO:0000381,regulation of alternative mRNA splicing, via spliceosome;GO:0000398,mRNA splicing, via spliceosome;GO:0006397,mRNA processing;GO:0008380,RNA splicing;GO:0043484,regulation of RNA …	NA
chr1	51235768	51237878	2111	*	A2780_CDDP_peak_464	14	3.1192	4.18498	1.48361	Promoter (<=1kb)	1	51236273	51273447	37175	1	ENSG00000123091	ENST00000242719	0	RNF11	protein_coding	GO:0051865,protein autoubiquitination;GO:0000151,ubiquitin ligase complex;GO:0005769,early endosome;GO:0055037,recycling endosome;GO:0004842,ubiquitin-protein transferase activity;GO:0019787,ubiquitin-like protein transferase activity;GO:0061630,ubiquitin protein ligase activity;GO:0061659,ubiquitin-like protein ligase activity	NA
chr1	33815517	33816124	608	*	A2780_CDDP_peak_346	14	3.11293	4.1857	1.46977	Promoter (1-2kb)	1	33772108	33814219	42112	2	ENSG00000121904	ENST00000338325	-1298	CSMD2	protein_coding	NA	ko04977,Vitamin digestion and absorption
chr1	115669557	115670067	511	*	A2780_CDDP_peak_729	14	3.06004	4.1864	1.47069	Promoter (<=1kb)	1	115671045	115684076	13032	1	ENSG00000173218	ENST00000478369	-978	VANGL1	protein_coding	GO:0001736,establishment of planar polarity;GO:0001738,morphogenesis of a polarized epithelium;GO:0002009,morphogenesis of an epithelium;GO:0007164,establishment of tissue polarity;GO:0016055,Wnt signaling pathway;GO:0035567,non-canonical Wnt signaling pathway;GO:0043473,pigmentation;GO:0060071,Wnt signaling pathway, planar cell polarity pathway;GO:0090175,regulation of establishment of planar po…	ko04310,Wnt signaling pathway
chr19	10544116	10544450	335	*	A2780_CDDP_peak_6926	14	3.32279	4.18739	1.4487	Promoter (<=1kb)	19	10544283	10547075	2793	1	ENSG00000130734	ENST00000586477	0	ATG4D	protein_coding	GO:0006914,autophagy;GO:0061919,process utilizing autophagic mechanism;GO:0005759,mitochondrial matrix;GO:0008234,cysteine-type peptidase activity	ko04136,Autophagy - other;ko04140,Autophagy - animal
chr3	63862523	63863726	1204	*	A2780_CDDP_peak_9582	14	3.30437	4.18787	1.44873	Promoter (<=1kb)	3	63863155	63902202	39048	1	ENSG00000163635	ENST00000643464	0	ATXN7	protein_coding	GO:0006997,nucleus organization;GO:0007019,microtubule depolymerization;GO:0007026,negative regulation of microtubule depolymerization;GO:0007601,visual perception;GO:0010639,negative regulation of organelle organization;GO:0016570,histone modification;GO:0016578,histone deubiquitination;GO:0016579,protein deubiquitination;GO:0022411,cellular component disassembly;GO:0031109,microtubule polymeriz…	NA
chr4	151015921	151016768	848	*	A2780_CDDP_peak_10518	14	3.27945	4.1885	1.45971	Promoter (<=1kb)	4	151012829	151015727	2899	2	ENSG00000198589	ENST00000510841	-194	LRBA	protein_coding	NA	NA
chr1	179294277	179294614	338	*	A2780_CDDP_peak_959	14	3.2056	4.1893	1.46334	Promoter (<=1kb)	1	179294320	179341310	46991	1	ENSG00000057252	ENST00000426956	0	SOAT1	protein_coding	GO:0006066,alcohol metabolic process;GO:0006869,lipid transport;GO:0008202,steroid metabolic process;GO:0008203,cholesterol metabolic process;GO:0009100,glycoprotein metabolic process;GO:0009101,glycoprotein biosynthetic process;GO:0010559,regulation of glycoprotein biosynthetic process;GO:0010560,positive regulation of glycoprotein biosynthetic process;GO:0010742,macrophage derived foam cell dif…	ko00100,Steroid biosynthesis;ko04979,Cholesterol metabolism
chr3	185688574	185689362	789	*	A2780_CDDP_peak_9970	14	3.32027	4.18934	1.44801	Promoter (<=1kb)	3	185649403	185689238	39836	2	ENSG00000073792	ENST00000494906	0	IGF2BP2	protein_coding	GO:0006401,RNA catabolic process;GO:0006402,mRNA catabolic process;GO:0006403,RNA localization;GO:0006417,regulation of translation;GO:0015931,nucleobase-containing compound transport;GO:0017148,negative regulation of translation;GO:0034248,regulation of cellular amide metabolic process;GO:0034249,negative regulation of cellular amide metabolic process;GO:0034655,nucleobase-containing compound ca…	ko05206,MicroRNAs in cancer
chr15	65610729	65612031	1303	*	A2780_CDDP_peak_4998	14	3.31072	4.18974	1.45373	Promoter (<=1kb)	15	65611366	65652929	41564	1	ENSG00000074621	ENST00000434116	0	SLC24A1	protein_coding	GO:0006813,potassium ion transport;GO:0006814,sodium ion transport;GO:0006816,calcium ion transport;GO:0006874,cellular calcium ion homeostasis;GO:0006875,cellular metal ion homeostasis;GO:0007204,positive regulation of cytosolic calcium ion concentration;GO:0007601,visual perception;GO:0009314,response to radiation;GO:0009416,response to light stimulus;GO:0009642,response to light intensity;GO:0…	ko04744,Phototransduction
chr7	35002726	35003280	555	*	A2780_CDDP_peak_12176	14	3.27742	4.19071	1.47724	Promoter (2-3kb)	7	34973513	35000702	27190	2	ENSG00000173852	ENST00000463538	-2024	DPY19L1	protein_coding	NA	NA
chr2	190533255	190535840	2586	*	A2780_CDDP_peak_8070	14	3.27759	4.1908	1.47833	Promoter (<=1kb)	2	190504338	190534722	30385	2	ENSG00000189362	ENST00000409150	0	NEMP2	protein_coding	GO:0005635,nuclear envelope;GO:0005637,nuclear inner membrane;GO:0019866,organelle inner membrane;GO:0031965,nuclear membrane	NA
chr11	18012639	18014767	2129	*	A2780_CDDP_peak_2184	14	3.05481	4.1914	1.47696	Promoter (<=1kb)	11	17788048	18012898	224851	2	ENSG00000129158	ENST00000527494	0	SERGEF	protein_coding	GO:0009306,protein secretion;GO:0035592,establishment of protein localization to extracellular region;GO:0050708,regulation of protein secretion;GO:0050709,negative regulation of protein secretion;GO:0051048,negative regulation of secretion;GO:0051051,negative regulation of transport;GO:0051223,regulation of protein transport;GO:0051224,negative regulation of protein transport;GO:0070201,regulati…	ko04120,Ubiquitin mediated proteolysis
chr20	50085894	50086212	319	*	A2780_CDDP_peak_8652	14	3.23548	4.1919	1.4893	Promoter (1-2kb)	20	50081124	50084751	3628	2	ENSG00000244687	ENST00000420027	-1143	UBE2V1	protein_coding	GO:0000209,protein polyubiquitination;GO:0002221,pattern recognition receptor signaling pathway;GO:0002753,cytoplasmic pattern recognition receptor signaling pathway;GO:0002764,immune response-regulating signaling pathway;GO:0006282,regulation of DNA repair;GO:0006301,postreplication repair;GO:0006914,autophagy;GO:0007249,I-kappaB kinase/NF-kappaB signaling;GO:0007254,JNK cascade;GO:0016236,macro…	ko04120,Ubiquitin mediated proteolysis;ko04141,Protein processing in endoplasmic reticulum;ko05012,Parkinson disease
chr16	10922664	10923176	513	*	A2780_CDDP_peak_5271	14	3.31491	4.19319	1.45084	Promoter (<=1kb)	16	10922925	10923992	1068	1	ENSG00000179583	ENST00000575513	0	CIITA	protein_coding	NA	ko04612,Antigen processing and presentation;ko05145,Toxoplasmosis;ko05152,Tuberculosis;ko05164,Influenza A;ko05340,Primary immunodeficiency
chr19	10416457	10417512	1056	*	A2780_CDDP_peak_6923	14	3.3565	4.19339	1.45098	Promoter (<=1kb)	19	10416773	10467649	50877	1	ENSG00000065989	ENST00000592685	0	PDE4A	protein_coding	GO:0006163,purine nucleotide metabolic process;GO:0006195,purine nucleotide catabolic process;GO:0006198,cAMP catabolic process;GO:0006753,nucleoside phosphate metabolic process;GO:0007606,sensory perception of chemical stimulus;GO:0007608,sensory perception of smell;GO:0009117,nucleotide metabolic process;GO:0009150,purine ribonucleotide metabolic process;GO:0009154,purine ribonucleotide catabol…	ko00230,Purine metabolism;ko04024,cAMP signaling pathway;ko04928,Parathyroid hormone synthesis, secretion and action;ko05032,Morphine addiction
chr11	11837429	11840078	2650	*	A2780_CDDP_peak_2103	14	3.09535	4.19343	1.47601	Promoter (1-2kb)	11	11841423	11959323	117901	1	ENSG00000170242	ENST00000339865	-1345	USP47	protein_coding	GO:0000086,G2/M transition of mitotic cell cycle;GO:0001558,regulation of cell growth;GO:0006284,base-excision repair;GO:0008630,intrinsic apoptotic signaling pathway in response to DNA damage;GO:0009314,response to radiation;GO:0009411,response to UV;GO:0009416,response to light stimulus;GO:0010389,regulation of G2/M transition of mitotic cell cycle;GO:0010466,negative regulation of peptidase ac…	ko04068,FoxO signaling pathway;ko05169,Epstein-Barr virus infection;ko05203,Viral carcinogenesis
chr6	13328346	13329188	843	*	A2780_CDDP_peak_11360	14	3.34639	4.19345	1.45434	Promoter (<=1kb)	6	13274849	13328544	53696	2	ENSG00000145979	ENST00000421203	0	TBC1D7	protein_coding	GO:0043087,regulation of GTPase activity;GO:0043547,positive regulation of GTPase activity;GO:0005096,GTPase activator activity;GO:0030695,GTPase regulator activity;GO:0060589,nucleoside-triphosphatase regulator activity	ko04150,mTOR signaling pathway
chr6	37432913	37434426	1514	*	A2780_CDDP_peak_11547	14	3.31339	4.19423	1.45351	Promoter (<=1kb)	6	37433219	37444083	10865	1	ENSG00000137200	ENST00000471097	0	CMTR1	protein_coding	GO:0001510,RNA methylation;GO:0006370,7-methylguanosine mRNA capping;GO:0006397,mRNA processing;GO:0009451,RNA modification;GO:0009452,7-methylguanosine RNA capping;GO:0016556,mRNA modification;GO:0032259,methylation;GO:0036260,RNA capping;GO:0043414,macromolecule methylation;GO:0080009,mRNA methylation;GO:0008168,methyltransferase activity;GO:0008171,O-methyltransferase activity;GO:0008173,RNA m…	NA
chr1	214603410	214603658	249	*	A2780_CDDP_peak_1143	14	3.31374	4.1964	1.46124	Promoter (<=1kb)	1	214603484	214613893	10410	1	ENSG00000117724	ENST00000495259	0	CENPF	protein_coding	GO:0000070,mitotic sister chromatid segregation;GO:0000075,cell cycle checkpoint signaling;GO:0000086,G2/M transition of mitotic cell cycle;GO:0000280,nuclear division;GO:0000819,sister chromatid segregation;GO:0001655,urogenital system development;GO:0001822,kidney development;GO:0007051,spindle organization;GO:0007052,mitotic spindle organization;GO:0007059,chromosome segregation;GO:0007088,reg…	NA
chr16	50697076	50697826	751	*	A2780_CDDP_peak_5409	14	3.32005	4.19721	1.46107	Promoter (<=1kb)	16	50697139	50733077	35939	1	ENSG00000167207	ENST00000300589	0	NOD2	protein_coding	GO:0000209,protein polyubiquitination;GO:0001818,negative regulation of cytokine production;GO:0001819,positive regulation of cytokine production;GO:0001894,tissue homeostasis;GO:0002221,pattern recognition receptor signaling pathway;GO:0002224,toll-like receptor signaling pathway;GO:0002227,innate immune response in mucosa;GO:0002237,response to molecule of bacterial origin;GO:0002250,adaptive i…	ko04621,NOD-like receptor signaling pathway;ko04668,TNF signaling pathway;ko05131,Shigellosis;ko05152,Tuberculosis;ko05321,Inflammatory bowel disease (IBD)
chr16	4425083	4425685	603	*	A2780_CDDP_peak_5255	14	3.21451	4.19902	1.49133	Promoter (<=1kb)	16	4416725	4425523	8799	2	ENSG00000262246	ENST00000572140	0	CORO7	protein_coding	GO:0006892,post-Golgi vesicle-mediated transport;GO:0006895,Golgi to endosome transport;GO:0007015,actin filament organization;GO:0008154,actin polymerization or depolymerization;GO:0016482,cytosolic transport;GO:0030041,actin filament polymerization;GO:0048193,Golgi vesicle transport;GO:0051258,protein polymerization;GO:0005802,trans-Golgi network;GO:0098791,Golgi apparatus subcompartment;GO:000…	NA
chr11	113447670	113448272	603	*	A2780_CDDP_peak_3039	14	3.14881	4.19977	1.49494	Promoter (<=1kb)	11	113416863	113447721	30859	2	ENSG00000149295	ENST00000543292	0	DRD2	protein_coding	GO:0007188,adenylate cyclase-modulating G protein-coupled receptor signaling pathway;GO:0007193,adenylate cyclase-inhibiting G protein-coupled receptor signaling pathway;GO:0007212,dopamine receptor signaling pathway;GO:0071407,cellular response to organic cyclic compound;GO:0071867,response to monoamine;GO:0071868,cellular response to monoamine stimulus;GO:0071869,response to catecholamine;GO:00…	ko04015,Rap1 signaling pathway;ko04024,cAMP signaling pathway;ko04080,Neuroactive ligand-receptor interaction;ko04540,Gap junction;ko04728,Dopaminergic synapse;ko05012,Parkinson disease;ko05030,Cocaine addiction;ko05034,Alcoholism
chr11	72189792	72191373	1582	*	A2780_CDDP_peak_2694	14	2.94772	4.20247	1.49467	Promoter (<=1kb)	11	72189915	72196323	6409	1	ENSG00000110195	ENST00000675784	0	FOLR1	protein_coding	GO:0001667,ameboidal-type cell migration;GO:0001755,neural crest cell migration;GO:0001838,embryonic epithelial tube formation;GO:0001841,neural tube formation;GO:0001843,neural tube closure;GO:0001947,heart looping;GO:0002009,morphogenesis of an epithelium;GO:0003007,heart morphogenesis;GO:0003143,embryonic heart tube morphogenesis;GO:0003151,outflow tract morphogenesis;GO:0006575,cellular modif…	ko01523,Antifolate resistance;ko04144,Endocytosis
chr12	54280898	54281144	247	*	A2780_CDDP_peak_3598	14	3.16427	4.20439	1.49325	Promoter (<=1kb)	12	54281006	54282626	1621	1	ENSG00000135486	ENST00000548688	0	HNRNPA1	protein_coding	GO:0006397,mRNA processing;GO:0006403,RNA localization;GO:0008380,RNA splicing;GO:0015931,nucleobase-containing compound transport;GO:0050657,nucleic acid transport;GO:0050658,RNA transport;GO:0051028,mRNA transport;GO:0051236,establishment of RNA localization	ko03040,Spliceosome
chr2	201116115	201116715	601	*	A2780_CDDP_peak_8115	14	3.2396	4.20535	1.46851	Promoter (<=1kb)	2	201116154	201164162	48009	1	ENSG00000003402	ENST00000443227	0	CFLAR	protein_coding	GO:0000768,syncytium formation by plasma membrane fusion;GO:0001655,urogenital system development;GO:0001666,response to hypoxia;GO:0001822,kidney development;GO:0001889,liver development;GO:0001959,regulation of cytokine-mediated signaling pathway;GO:0003012,muscle system process;GO:0006919,activation of cysteine-type endopeptidase activity involved in apoptotic process;GO:0006949,syncytium form…	ko04064,NF-kappa B signaling pathway;ko04140,Autophagy - animal;ko04210,Apoptosis;ko04217,Necroptosis;ko04668,TNF signaling pathway;ko05142,Chagas disease (American trypanosomiasis);ko05160,Hepatitis C
chr8	86510705	86511631	927	*	A2780_CDDP_peak_12873	14	3.23264	4.20589	1.49394	Promoter (2-3kb)	8	86472349	86508686	36338	2	ENSG00000176623	ENST00000406452	-2019	RMDN1	protein_coding	GO:0000070,mitotic sister chromatid segregation;GO:0000280,nuclear division;GO:0000819,sister chromatid segregation;GO:0007051,spindle organization;GO:0007052,mitotic spindle organization;GO:0007059,chromosome segregation;GO:0007080,mitotic metaphase plate congression;GO:0008608,attachment of spindle microtubules to kinetochore;GO:0048285,organelle fission;GO:0050000,chromosome localization;GO:00…	NA
chr17	30825480	30827032	1553	*	A2780_CDDP_peak_5825	14	3.09407	4.20677	1.49256	Promoter (<=1kb)	17	30782684	30824692	42009	2	ENSG00000176390	ENST00000324238	-788	CRLF3	protein_coding	GO:0000082,G1/S transition of mitotic cell cycle;GO:0001558,regulation of cell growth;GO:0007259,receptor signaling pathway via JAK-STAT;GO:0016049,cell growth;GO:0030308,negative regulation of cell growth;GO:0044772,mitotic cell cycle phase transition;GO:0044843,cell cycle G1/S phase transition;GO:0045926,negative regulation of growth;GO:0046425,regulation of receptor signaling pathway via JAK-S…	NA
chr3	27193544	27194810	1267	*	A2780_CDDP_peak_9339	14	3.36328	4.2081	1.46318	Promoter (<=1kb)	3	27131952	27194676	62725	2	ENSG00000163491	ENST00000498182	0	NEK10	protein_coding	GO:0003016,respiratory system process;GO:0003341,cilium movement;GO:0003351,epithelial cilium movement involved in extracellular fluid movement;GO:0006858,extracellular transport;GO:0007018,microtubule-based movement;GO:0007585,respiratory gaseous exchange by respiratory system;GO:0031952,regulation of protein autophosphorylation;GO:0031954,positive regulation of protein autophosphorylation;GO:00…	ko04621,NOD-like receptor signaling pathway
chr3	129656656	129658540	1885	*	A2780_CDDP_peak_9760	14	3.19175	4.2087	1.49271	Promoter (<=1kb)	3	129654967	129656726	1760	2	ENSG00000172765	ENST00000510323	0	TMCC1	protein_coding	GO:0007029,endoplasmic reticulum organization;GO:0007032,endosome organization;GO:0010256,endomembrane system organization;GO:0016050,vesicle organization;GO:0016197,endosomal transport;GO:0048285,organelle fission;GO:0005791,rough endoplasmic reticulum;GO:0044232,organelle membrane contact site	NA
chr16	25012120	25015842	3723	*	A2780_CDDP_peak_5349	15	3.21012	4.21061	1.50315	Promoter (<=1kb)	16	24919389	25015369	95981	2	ENSG00000140750	ENST00000289968	0	ARHGAP17	protein_coding	GO:0007015,actin filament organization;GO:0007264,small GTPase mediated signal transduction;GO:0007265,Ras protein signal transduction;GO:0016601,Rac protein signal transduction;GO:0017156,calcium-ion regulated exocytosis;GO:0032956,regulation of actin cytoskeleton organization;GO:0032970,regulation of actin filament-based process;GO:0035020,regulation of Rac protein signal transduction;GO:004657…	ko04530,Tight junction
chr18	63161456	63162382	927	*	A2780_CDDP_peak_6726	14	3.03506	4.21074	1.49488	Promoter (<=1kb)	18	63128212	63161869	33658	2	ENSG00000171791	ENST00000590515	0	BCL2	protein_coding	GO:0000082,G1/S transition of mitotic cell cycle;GO:0000209,protein polyubiquitination;GO:0000302,response to reactive oxygen species;GO:0001503,ossification;GO:0001541,ovarian follicle development;GO:0001558,regulation of cell growth;GO:0001654,eye development;GO:0001655,urogenital system development;GO:0001656,metanephros development;GO:0001657,ureteric bud development;GO:0001658,branching invo…	ko01521,EGFR tyrosine kinase inhibitor resistance;ko01522,Endocrine resistance;ko01524,Platinum drug resistance;ko04064,NF-kappa B signaling pathway;ko04066,HIF-1 signaling pathway;ko04071,Sphingolipid signaling pathway;ko04115,p53 signaling pathway;ko04140,Autophagy - animal;ko04141,Protein processing in endoplasmic reticulum;ko04151,PI3K-Akt signaling pathway;ko04210,Apoptosis;ko04215,Apoptosis…
chr12	10176662	10176910	249	*	A2780_CDDP_peak_3322	14	3.31968	4.21075	1.46373	Promoter (2-3kb)	12	10179013	10191801	12789	1	ENSG00000165685	ENST00000298530	-2103	TMEM52B	protein_coding	NA	NA
chr4	87819813	87820084	272	*	A2780_CDDP_peak_10396	14	3.33913	4.21269	1.46731	Promoter (1-2kb)	4	87821411	87846817	25407	1	ENSG00000152595	ENST00000424957	-1327	MEPE	protein_coding	GO:0031214,biomineral tissue development;GO:0110148,biomineralization	NA
chr11	5601004	5601313	310	*	A2780_CDDP_peak_2025	15	3.15451	4.21346	1.5014	Promoter (1-2kb)	11	5603313	5612958	9646	1	ENSG00000121236	ENST00000621176	-2000	TRIM6	protein_coding	GO:0000209,protein polyubiquitination;GO:0001819,positive regulation of cytokine production;GO:0001959,regulation of cytokine-mediated signaling pathway;GO:0001961,positive regulation of cytokine-mediated signaling pathway;GO:0002230,positive regulation of defense response to virus by host;GO:0002237,response to molecule of bacterial origin;GO:0002367,cytokine production involved in immune respon…	ko05170,Human immunodeficiency virus 1 infection
chr15	33851601	33853972	2372	*	A2780_CDDP_peak_4804	14	3.3051	4.21415	1.48206	Promoter (<=1kb)	15	33852879	33857815	4937	1	ENSG00000198838	ENST00000560791	0	RYR3	protein_coding	GO:0003015,heart process;GO:0006816,calcium ion transport;GO:0006874,cellular calcium ion homeostasis;GO:0006875,cellular metal ion homeostasis;GO:0007204,positive regulation of cytosolic calcium ion concentration;GO:0008015,blood circulation;GO:0008016,regulation of heart contraction;GO:0010035,response to inorganic substance;GO:0010038,response to metal ion;GO:0014074,response to purine-contain…	ko04020,Calcium signaling pathway;ko04371,Apelin signaling pathway;ko04713,Circadian entrainment;ko04921,Oxytocin signaling pathway;ko04970,Salivary secretion;ko05010,Alzheimer disease
chr14	77799791	77800917	1127	*	A2780_CDDP_peak_4666	14	3.33338	4.21456	1.46857	Promoter (<=1kb)	14	77800109	77935014	134906	1	ENSG00000063761	ENST00000238561	0	ADCK1	protein_coding	GO:0007005,mitochondrion organization;GO:0007006,mitochondrial membrane organization;GO:0007007,inner mitochondrial membrane organization;GO:0008053,mitochondrial fusion;GO:0010635,regulation of mitochondrial fusion;GO:0010638,positive regulation of organelle organization;GO:0010639,negative regulation of organelle organization;GO:0010821,regulation of mitochondrion organization;GO:0010822,positi…	NA
chr7	50450038	50451631	1594	*	A2780_CDDP_peak_12244	14	3.28263	4.21466	1.49993	Promoter (<=1kb)	7	50444128	50450324	6197	2	ENSG00000132436	ENST00000356889	0	FIGNL1	protein_coding	GO:0000018,regulation of DNA recombination;GO:0000280,nuclear division;GO:0000724,double-strand break repair via homologous recombination;GO:0000725,recombinational repair;GO:0001503,ossification;GO:0001649,osteoblast differentiation;GO:0006282,regulation of DNA repair;GO:0006302,double-strand break repair;GO:0006310,DNA recombination;GO:0007140,male meiotic nuclear division;GO:0009314,response t…	NA
chr12	52905346	52905585	240	*	A2780_CDDP_peak_3574	15	3.14964	4.21543	1.50465	Promoter (<=1kb)	12	52897208	52905052	7845	2	ENSG00000170421	ENST00000546583	-294	KRT8	protein_coding	GO:0001101,response to acid chemical;GO:0001701,in utero embryonic development;GO:0001890,placenta development;GO:0001892,embryonic placenta development;GO:0008544,epidermis development;GO:0009415,response to water;GO:0009913,epidermal cell differentiation;GO:0010035,response to inorganic substance;GO:0010927,cellular component assembly involved in morphogenesis;GO:0030216,keratinocyte differenti…	NA
chr18	51200556	51201099	544	*	A2780_CDDP_peak_6650	14	3.22682	4.21641	1.49374	Promoter (2-3kb)	18	51174550	51197681	23132	2	ENSG00000176624	ENST00000406189	-2875	MEX3C	protein_coding	GO:0001501,skeletal system development;GO:0002062,chondrocyte differentiation;GO:0002063,chondrocyte development;GO:0016049,cell growth;GO:0045444,fat cell differentiation;GO:0045598,regulation of fat cell differentiation;GO:0048588,developmental cell growth;GO:0048871,multicellular organismal homeostasis;GO:0051216,cartilage development;GO:0061448,connective tissue development;GO:0097009,energy …	NA
chr2	218284981	218288264	3284	*	A2780_CDDP_peak_8174	15	3.16696	4.21719	1.50212	Promoter (<=1kb)	2	218274201	218285934	11734	2	ENSG00000135926	ENST00000396809	0	TMBIM1	protein_coding	GO:0001974,blood vessel remodeling;GO:0002275,myeloid cell activation involved in immune response;GO:0002283,neutrophil activation involved in immune response;GO:0002444,myeloid leukocyte mediated immunity;GO:0002446,neutrophil mediated immunity;GO:0008625,extrinsic apoptotic signaling pathway via death domain receptors;GO:0034103,regulation of tissue remodeling;GO:0034105,positive regulation of …	NA
chr6	45377086	45377758	673	*	A2780_CDDP_peak_11602	15	3.28341	4.21758	1.50423	Promoter (<=1kb)	6	45250955	45377423	126469	2	ENSG00000196284	ENST00000459689	0	SUPT3H	protein_coding	GO:0046982,protein heterodimerization activity	ko05202,Transcriptional misregulation in cancer
chr17	4987621	4988025	405	*	A2780_CDDP_peak_5678	14	3.3196	4.21853	1.46944	Promoter (<=1kb)	17	4967997	4987641	19645	2	ENSG00000108509	ENST00000572543	0	CAMTA2	protein_coding	NA	NA
chr13	48975976	48976236	261	*	A2780_CDDP_peak_4126	14	3.30997	4.2201	1.4706	Promoter (<=1kb)	13	48976069	49146847	170779	1	ENSG00000102531	ENST00000378383	0	FNDC3A	protein_coding	NA	ko05410,Hypertrophic cardiomyopathy (HCM);ko05414,Dilated cardiomyopathy (DCM)
chr4	993832	994229	398	*	A2780_CDDP_peak_10081	14	3.29599	4.22162	1.47171	Promoter (<=1kb)	4	979406	993440	14035	2	ENSG00000145217	ENST00000622731	-392	SLC26A1	protein_coding	GO:0006163,purine nucleotide metabolic process;GO:0006164,purine nucleotide biosynthetic process;GO:0006753,nucleoside phosphate metabolic process;GO:0006790,sulfur compound metabolic process;GO:0006820,anion transport;GO:0006821,chloride transport;GO:0006835,dicarboxylic acid transport;GO:0008272,sulfate transport;GO:0009117,nucleotide metabolic process;GO:0009150,purine ribonucleotide metabolic…	ko04978,Mineral absorption
chr3	37177838	37178138	301	*	A2780_CDDP_peak_9398	14	3.31044	4.22201	1.472	Promoter (1-2kb)	3	37075024	37176532	101509	2	ENSG00000093167	ENST00000416425	-1306	LRRFIP2	protein_coding	GO:0016055,Wnt signaling pathway;GO:0198738,cell-cell signaling by wnt;GO:0030275,LRR domain binding	NA
chr1	145824239	145824923	685	*	A2780_CDDP_peak_752	14	3.34848	4.22278	1.48387	Promoter (<=1kb)	1	145824383	145833356	8974	1	ENSG00000186141	ENST00000466003	0	POLR3C	protein_coding	GO:0001819,positive regulation of cytokine production;GO:0002831,regulation of response to biotic stimulus;GO:0002833,positive regulation of response to biotic stimulus;GO:0006359,regulation of transcription by RNA polymerase III;GO:0006383,transcription by RNA polymerase III;GO:0009615,response to virus;GO:0031349,positive regulation of defense response;GO:0032103,positive regulation of response…	ko03020,RNA polymerase;ko04623,Cytosolic DNA-sensing pathway
chr16	14632392	14633479	1088	*	A2780_CDDP_peak_5290	15	3.08146	4.22368	1.51419	Promoter (<=1kb)	16	14632931	14650556	17626	1	ENSG00000103429	ENST00000566520	0	BFAR	protein_coding	GO:0000209,protein polyubiquitination;GO:0006986,response to unfolded protein;GO:0010498,proteasomal protein catabolic process;GO:0030968,endoplasmic reticulum unfolded protein response;GO:0034620,cellular response to unfolded protein;GO:0034976,response to endoplasmic reticulum stress;GO:0035966,response to topologically incorrect protein;GO:0035967,cellular response to topologically incorrect p…	NA
chr21	41879537	41879858	322	*	A2780_CDDP_peak_8910	14	3.34741	4.22423	1.48029	Promoter (<=1kb)	21	41801165	41879482	78318	2	ENSG00000141956	ENST00000269844	-55	PRDM15	protein_coding	GO:0016055,Wnt signaling pathway;GO:0017145,stem cell division;GO:0030111,regulation of Wnt signaling pathway;GO:0030177,positive regulation of Wnt signaling pathway;GO:0032259,methylation;GO:0043409,negative regulation of MAPK cascade;GO:0051302,regulation of cell division;GO:0060070,canonical Wnt signaling pathway;GO:0060828,regulation of canonical Wnt signaling pathway;GO:0090263,positive regu…	NA
chr2	196170121	196172542	2422	*	A2780_CDDP_peak_8091	14	3.3088	4.22436	1.47675	Promoter (<=1kb)	2	196133583	196171578	37996	2	ENSG00000081320	ENST00000263955	0	STK17B	protein_coding	GO:0043065,positive regulation of apoptotic process;GO:0043068,positive regulation of programmed cell death;GO:0044346,fibroblast apoptotic process;GO:0046777,protein autophosphorylation;GO:2000269,regulation of fibroblast apoptotic process;GO:0005793,endoplasmic reticulum-Golgi intermediate compartment;GO:0015629,actin cytoskeleton;GO:0004674,protein serine/threonine kinase activity;GO:0106310,p…	ko04140,Autophagy - animal;ko05219,Bladder cancer
chr12	111404605	111405173	569	*	A2780_CDDP_peak_3878	14	3.33867	4.22497	1.49685	Promoter (<=1kb)	12	111405923	111451623	45701	1	ENSG00000111252	ENST00000341259	-750	SH2B3	protein_coding	GO:0001501,skeletal system development;GO:0001776,leukocyte homeostasis;GO:0001780,neutrophil homeostasis;GO:0001933,negative regulation of protein phosphorylation;GO:0001959,regulation of cytokine-mediated signaling pathway;GO:0001960,negative regulation of cytokine-mediated signaling pathway;GO:0002262,myeloid cell homeostasis;GO:0006469,negative regulation of protein kinase activity;GO:0007162…	ko04722,Neurotrophin signaling pathway
chr16	11586338	11587224	887	*	A2780_CDDP_peak_5276	14	3.22404	4.22541	1.48241	Promoter (<=1kb)	16	11547722	11586919	39198	2	ENSG00000189067	ENST00000622633	0	LITAF	protein_coding	GO:0002237,response to molecule of bacterial origin;GO:0007249,I-kappaB kinase/NF-kappaB signaling;GO:0007568,aging;GO:0032496,response to lipopolysaccharide;GO:0038061,NIK/NF-kappaB signaling;GO:0043122,regulation of I-kappaB kinase/NF-kappaB signaling;GO:0043123,positive regulation of I-kappaB kinase/NF-kappaB signaling;GO:0071216,cellular response to biotic stimulus;GO:0071219,cellular respons…	ko04142,Lysosome
chr11	34104200	34104636	437	*	A2780_CDDP_peak_2282	14	3.00551	4.22561	1.49338	Promoter (<=1kb)	11	34105617	34108323	2707	1	ENSG00000135372	ENST00000532503	-981	NAT10	protein_coding	GO:0000154,rRNA modification;GO:0000723,telomere maintenance;GO:0006278,RNA-dependent DNA biosynthetic process;GO:0006364,rRNA processing;GO:0006399,tRNA metabolic process;GO:0006400,tRNA modification;GO:0006417,regulation of translation;GO:0006473,protein acetylation;GO:0007004,telomere maintenance via telomerase;GO:0007098,centrosome cycle;GO:0008033,tRNA processing;GO:0009451,RNA modification;…	ko03008,Ribosome biogenesis in eukaryotes
chr16	84505227	84505596	370	*	A2780_CDDP_peak_5575	15	3.17034	4.22587	1.50368	Promoter (<=1kb)	16	84479791	84504690	24900	2	ENSG00000140950	ENST00000570036	-537	MEAK7	protein_coding	GO:0001101,response to acid chemical;GO:0006979,response to oxidative stress;GO:0009991,response to extracellular stimulus;GO:0031667,response to nutrient levels;GO:0031929,TOR signaling;GO:0032868,response to insulin;GO:0034599,cellular response to oxidative stress;GO:0036473,cell death in response to oxidative stress;GO:0036475,neuron death in response to oxidative stress;GO:0043200,response to…	NA
chr1	71081045	71081955	911	*	A2780_CDDP_peak_562	14	3.33819	4.2265	1.47664	Promoter (<=1kb)	1	71065719	71081289	15571	2	ENSG00000132485	ENST00000611683	0	ZRANB2	protein_coding	NA	NA
chr11	126303496	126303762	267	*	A2780_CDDP_peak_3204	15	3.05254	4.22681	1.51033	Promoter (<=1kb)	11	126304060	126350005	45946	1	ENSG00000110063	ENST00000263579	-298	DCPS	protein_coding	GO:0000288,nuclear-transcribed mRNA catabolic process, deadenylation-dependent decay;GO:0000290,deadenylation-dependent decapping of nuclear-transcribed mRNA;GO:0000291,nuclear-transcribed mRNA catabolic process, exonucleolytic;GO:0000375,RNA splicing, via transesterification reactions;GO:0000377,RNA splicing, via transesterification reactions with bulged adenosine as nucleophile;GO:0000398,mRNA …	ko03018,RNA degradation
chr11	76666556	76666868	313	*	A2780_CDDP_peak_2760	15	3.17923	4.22745	1.50715	Promoter (<=1kb)	11	76657570	76665971	8402	2	ENSG00000137507	ENST00000464145	-585	LRRC32	protein_coding	GO:0001818,negative regulation of cytokine production;GO:0002683,negative regulation of immune system process;GO:0002694,regulation of leukocyte activation;GO:0002695,negative regulation of leukocyte activation;GO:0007159,leukocyte cell-cell adhesion;GO:0007162,negative regulation of cell adhesion;GO:0007178,transmembrane receptor protein serine/threonine kinase signaling pathway;GO:0007179,trans…	NA
chr1	108558343	108559448	1106	*	A2780_CDDP_peak_656	14	3.34678	4.22894	1.48553	Promoter (<=1kb)	1	108560089	108644900	84812	1	ENSG00000162636	ENST00000405454	-641	FAM102B	protein_coding	NA	NA
chr17	56961187	56961999	813	*	A2780_CDDP_peak_6074	15	3.30925	4.22908	1.51108	Promoter (<=1kb)	17	56938199	56961050	22852	2	ENSG00000121058	ENST00000240316	-137	COIL	protein_coding	GO:0000375,RNA splicing, via transesterification reactions;GO:0000377,RNA splicing, via transesterification reactions with bulged adenosine as nucleophile;GO:0000387,spliceosomal snRNP assembly;GO:0000398,mRNA splicing, via spliceosome;GO:0006397,mRNA processing;GO:0008380,RNA splicing;GO:0022613,ribonucleoprotein complex biogenesis;GO:0022618,ribonucleoprotein complex assembly;GO:0071826,ribonuc…	NA
chr17	17280986	17281752	767	*	A2780_CDDP_peak_5756	15	3.05838	4.22934	1.50958	Promoter (<=1kb)	17	17246616	17281246	34631	2	ENSG00000141030	ENST00000268717	0	COPS3	protein_coding	GO:0000715,nucleotide-excision repair, DNA damage recognition;GO:0001701,in utero embryonic development;GO:0006283,transcription-coupled nucleotide-excision repair;GO:0006289,nucleotide-excision repair;GO:0009314,response to radiation;GO:0009416,response to light stimulus;GO:0043687,post-translational protein modification;GO:0070646,protein modification by small protein removal;GO:0008180,COP9 si…	ko03050,Proteasome;ko05169,Epstein-Barr virus infection
chr14	31560983	31561660	678	*	A2780_CDDP_peak_4365	14	3.31432	4.23005	1.4788	Promoter (<=1kb)	14	31561385	31859124	297740	1	ENSG00000151413	ENST00000550649	0	NUBPL	protein_coding	GO:0006790,sulfur compound metabolic process;GO:0007005,mitochondrion organization;GO:0010257,NADH dehydrogenase complex assembly;GO:0016226,iron-sulfur cluster assembly;GO:0031163,metallo-sulfur cluster assembly;GO:0032981,mitochondrial respiratory chain complex I assembly;GO:0033108,mitochondrial respiratory chain complex assembly;GO:0070584,mitochondrion morphogenesis;GO:0005759,mitochondrial …	NA
chr11	65961244	65961877	634	*	A2780_CDDP_peak_2565	15	3.0322	4.23023	1.50587	Promoter (<=1kb)	11	65961728	65964512	2785	1	ENSG00000175467	ENST00000532333	0	SART1	protein_coding	GO:0000375,RNA splicing, via transesterification reactions;GO:0000377,RNA splicing, via transesterification reactions with bulged adenosine as nucleophile;GO:0000387,spliceosomal snRNP assembly;GO:0000398,mRNA splicing, via spliceosome;GO:0002521,leukocyte differentiation;GO:0002694,regulation of leukocyte activation;GO:0002696,positive regulation of leukocyte activation;GO:0006364,rRNA processin…	ko03040,Spliceosome
chr21	29073151	29073447	297	*	A2780_CDDP_peak_8822	15	3.17445	4.23058	1.51224	Promoter (<=1kb)	21	29056329	29073351	17023	2	ENSG00000156261	ENST00000626972	0	CCT8	protein_coding	GO:0000723,telomere maintenance;GO:0002275,myeloid cell activation involved in immune response;GO:0002283,neutrophil activation involved in immune response;GO:0002444,myeloid leukocyte mediated immunity;GO:0002446,neutrophil mediated immunity;GO:0006278,RNA-dependent DNA biosynthetic process;GO:0006403,RNA localization;GO:0006457,protein folding;GO:0007004,telomere maintenance via telomerase;GO:0…	NA
chr2	200943987	200944318	332	*	A2780_CDDP_peak_8113	15	3.11884	4.23117	1.5063	Promoter (<=1kb)	2	200933876	200943159	9284	2	ENSG00000115942	ENST00000474877	-828	ORC2	protein_coding	GO:0006260,DNA replication;GO:0006261,DNA-dependent DNA replication;GO:0006270,DNA replication initiation;GO:0036388,pre-replicative complex assembly;GO:0065004,protein-DNA complex assembly;GO:0071824,protein-DNA complex subunit organization;GO:0000228,nuclear chromosome;GO:0000775,chromosome, centromeric region;GO:0000776,kinetochore;GO:0000779,condensed chromosome, centromeric region;GO:0000781…	ko04110,Cell cycle
chr3	101560987	101562564	1578	*	A2780_CDDP_peak_9630	15	3.0677	4.2316	1.51416	Promoter (<=1kb)	3	101561868	101566446	4579	1	ENSG00000174173	ENST00000309922	0	TRMT10C	protein_coding	GO:0000959,mitochondrial RNA metabolic process;GO:0000963,mitochondrial RNA processing;GO:0000966,RNA 5'-end processing;GO:0001510,RNA methylation;GO:0006399,tRNA metabolic process;GO:0006400,tRNA modification;GO:0006417,regulation of translation;GO:0008033,tRNA processing;GO:0009451,RNA modification;GO:0016556,mRNA modification;GO:0030488,tRNA methylation;GO:0031123,RNA 3'-end processing;GO:0032…	NA
chr17	43578958	43580192	1235	*	A2780_CDDP_peak_5937	15	3.10941	4.23245	1.50696	Promoter (<=1kb)	17	43544976	43579620	34645	2	ENSG00000175832	ENST00000586764	0	ETV4	protein_coding	GO:0008544,epidermis development;GO:0009913,epidermal cell differentiation;GO:0030216,keratinocyte differentiation;GO:0030856,regulation of epithelial cell differentiation;GO:0030858,positive regulation of epithelial cell differentiation;GO:0043588,skin development;GO:0045604,regulation of epidermal cell differentiation;GO:0045606,positive regulation of epidermal cell differentiation;GO:0045616,r…	ko05202,Transcriptional misregulation in cancer
chr10	68329833	68330196	364	*	A2780_CDDP_peak_1597	14	3.33884	4.23424	1.48492	Promoter (<=1kb)	10	68331174	68342273	11100	1	ENSG00000096746	ENST00000469172	-978	HNRNPH3	protein_coding	GO:0000375,RNA splicing, via transesterification reactions;GO:0000377,RNA splicing, via transesterification reactions with bulged adenosine as nucleophile;GO:0000398,mRNA splicing, via spliceosome;GO:0006397,mRNA processing;GO:0008380,RNA splicing;GO:0043484,regulation of RNA splicing;GO:0005681,spliceosomal complex	NA
chr11	3642482	3643514	1033	*	A2780_CDDP_peak_2015	15	3.08799	4.2353	1.50921	Promoter (<=1kb)	11	3638514	3642316	3803	2	ENSG00000167311	ENST00000359918	-166	ART5	protein_coding	GO:0006471,protein ADP-ribosylation;GO:0018195,peptidyl-arginine modification;GO:0003950,NAD+ ADP-ribosyltransferase activity;GO:0016757,glycosyltransferase activity;GO:0016763,pentosyltransferase activity	NA
chr19	6739200	6740660	1461	*	A2780_CDDP_peak_6877	14	3.29554	4.2354	1.48183	Promoter (<=1kb)	19	6739680	6751526	11847	1	ENSG00000125733	ENST00000313285	0	TRIP10	protein_coding	GO:0006897,endocytosis;GO:0005938,cell cortex	ko04910,Insulin signaling pathway
chr18	12699005	12699514	510	*	A2780_CDDP_peak_6449	15	3.01667	4.23601	1.51618	Promoter (<=1kb)	18	12691233	12699123	7891	2	ENSG00000101624	ENST00000585751	0	CEP76	protein_coding	GO:0000086,G2/M transition of mitotic cell cycle;GO:0007098,centrosome cycle;GO:0007099,centriole replication;GO:0010389,regulation of G2/M transition of mitotic cell cycle;GO:0010824,regulation of centrosome duplication;GO:0022406,membrane docking;GO:0031023,microtubule organizing center organization;GO:0032886,regulation of microtubule-based process;GO:0044772,mitotic cell cycle phase transitio…	NA
chr11	6603164	6604328	1165	*	A2780_CDDP_peak_2031	15	2.99768	4.2367	1.50945	Promoter (<=1kb)	11	6595072	6603616	8545	2	ENSG00000132275	ENST00000254605	0	RRP8	protein_coding	GO:0000183,rDNA heterochromatin assembly;GO:0006323,DNA packaging;GO:0006325,chromatin organization;GO:0006333,chromatin assembly or disassembly;GO:0006364,rRNA processing;GO:0006997,nucleus organization;GO:0007000,nucleolus organization;GO:0009267,cellular response to starvation;GO:0009991,response to extracellular stimulus;GO:0016072,rRNA metabolic process;GO:0016458,gene silencing;GO:0022613,r…	NA
chr1	27772727	27773637	911	*	A2780_CDDP_peak_258	15	3.14413	4.23675	1.50904	Promoter (<=1kb)	1	27773219	27824443	51225	1	ENSG00000117758	ENST00000373943	0	STX12	protein_coding	GO:0000045,autophagosome assembly;GO:0006869,lipid transport;GO:0006906,vesicle fusion;GO:0006914,autophagy;GO:0007033,vacuole organization;GO:0010876,lipid localization;GO:0015850,organic hydroxy compound transport;GO:0015918,sterol transport;GO:0016050,vesicle organization;GO:0016236,macroautophagy;GO:0022406,membrane docking;GO:0030301,cholesterol transport;GO:0031647,regulation of protein sta…	ko04145,Phagosome
chr12	50763021	50763859	839	*	A2780_CDDP_peak_3549	15	3.19506	4.23733	1.52805	Promoter (<=1kb)	12	50763710	50814192	50483	1	ENSG00000123268	ENST00000552510	0	ATF1	protein_coding	GO:0006260,DNA replication;GO:0006275,regulation of DNA replication;GO:0010035,response to inorganic substance;GO:0010038,response to metal ion;GO:0010975,regulation of neuron projection development;GO:0010976,positive regulation of neuron projection development;GO:0031346,positive regulation of cell projection organization;GO:0045740,positive regulation of DNA replication;GO:0005667,transcriptio…	ko04925,Aldosterone synthesis and secretion;ko05202,Transcriptional misregulation in cancer
chr8	73971691	73971959	269	*	A2780_CDDP_peak_12813	15	3.07819	4.2377	1.50171	Promoter (<=1kb)	8	73945138	73971908	26771	2	ENSG00000154582	ENST00000622804	0	ELOC	protein_coding	NA	ko04066,HIF-1 signaling pathway;ko04120,Ubiquitin mediated proteolysis;ko05170,Human immunodeficiency virus 1 infection;ko05211,Renal cell carcinoma
chr15	72686643	72686998	356	*	A2780_CDDP_peak_5069	15	3.18341	4.23887	1.52036	Promoter (<=1kb)	15	72686750	72722848	36099	1	ENSG00000140463	ENST00000564239	0	BBS4	protein_coding	GO:0000281,mitotic cytokinesis;GO:0000910,cytokinesis;GO:0001539,cilium or flagellum-dependent cell motility;GO:0001654,eye development;GO:0001754,eye photoreceptor cell differentiation;GO:0001838,embryonic epithelial tube formation;GO:0001841,neural tube formation;GO:0001843,neural tube closure;GO:0001894,tissue homeostasis;GO:0001895,retina homeostasis;GO:0001947,heart looping;GO:0002009,morpho…	NA
chr16	3234789	3235348	560	*	A2780_CDDP_peak_5237	15	3.02591	4.23938	1.51666	Promoter (<=1kb)	16	3222325	3235158	12834	2	ENSG00000010539	ENST00000414144	0	ZNF200	protein_coding	NA	NA
chr14	101808647	101809538	892	*	A2780_CDDP_peak_4739	15	3.1013	4.23945	1.51116	Promoter (<=1kb)	14	101809803	101927519	117717	1	ENSG00000078304	ENST00000350249	-265	PPP2R5C	protein_coding	GO:0000159,protein phosphatase type 2A complex;GO:0005963,magnesium-dependent protein serine/threonine phosphatase complex;GO:0008287,protein serine/threonine phosphatase complex;GO:1903293,phosphatase complex;GO:0019208,phosphatase regulator activity;GO:0019888,protein phosphatase regulator activity	ko03015,mRNA surveillance pathway;ko04071,Sphingolipid signaling pathway;ko04114,Oocyte meiosis;ko04151,PI3K-Akt signaling pathway;ko04152,AMPK signaling pathway;ko04261,Adrenergic signaling in cardiomyocytes;ko04728,Dopaminergic synapse;ko05165,Human papillomavirus infection
chr11	616326	616786	461	*	A2780_CDDP_peak_1970	15	3.32045	4.24006	1.52659	Promoter (<=1kb)	11	612591	615983	3393	2	ENSG00000185507	ENST00000532326	-343	IRF7	protein_coding	GO:0001819,positive regulation of cytokine production;GO:0001959,regulation of cytokine-mediated signaling pathway;GO:0001961,positive regulation of cytokine-mediated signaling pathway;GO:0002221,pattern recognition receptor signaling pathway;GO:0002224,toll-like receptor signaling pathway;GO:0002250,adaptive immune response;GO:0002449,lymphocyte mediated immunity;GO:0002460,adaptive immune respo…	ko04620,Toll-like receptor signaling pathway;ko04621,NOD-like receptor signaling pathway;ko04622,RIG-I-like receptor signaling pathway;ko04623,Cytosolic DNA-sensing pathway;ko05160,Hepatitis C;ko05161,Hepatitis B;ko05162,Measles;ko05164,Influenza A;ko05167,Kaposi sarcoma-associated herpesvirus infection;ko05169,Epstein-Barr virus infection;ko05203,Viral carcinogenesis
chr14	23320021	23322371	2351	*	A2780_CDDP_peak_4339	15	3.16535	4.24164	1.51034	Promoter (<=1kb)	14	23321457	23326163	4707	1	ENSG00000100836	ENST00000216727	0	PABPN1	protein_coding	GO:0000375,RNA splicing, via transesterification reactions;GO:0000377,RNA splicing, via transesterification reactions with bulged adenosine as nucleophile;GO:0000398,mRNA splicing, via spliceosome;GO:0002237,response to molecule of bacterial origin;GO:0003012,muscle system process;GO:0006353,DNA-templated transcription, termination;GO:0006369,termination of RNA polymerase II transcription;GO:0006…	ko03015,mRNA surveillance pathway;ko05164,Influenza A
chr7	151226641	151226987	347	*	A2780_CDDP_peak_12606	15	3.1371	4.24186	1.51543	Promoter (<=1kb)	7	151226473	151226958	486	2	ENSG00000033050	ENST00000477252	0	ABCF2	protein_coding	GO:0015399,primary active transmembrane transporter activity;GO:0022804,active transmembrane transporter activity;GO:0042626,ATPase-coupled transmembrane transporter activity	NA
chr2	68771573	68771820	248	*	A2780_CDDP_peak_7709	14	3.30518	4.24292	1.48735	Promoter (2-3kb)	2	68774801	68826833	52033	1	ENSG00000163219	ENST00000409030	-2981	ARHGAP25	protein_coding	GO:0006897,endocytosis;GO:0006909,phagocytosis;GO:0006911,phagocytosis, engulfment;GO:0007015,actin filament organization;GO:0007264,small GTPase mediated signal transduction;GO:0010324,membrane invagination;GO:0043087,regulation of GTPase activity;GO:0043547,positive regulation of GTPase activity;GO:0051056,regulation of small GTPase mediated signal transduction;GO:0051058,negative regulation of…	NA
chr2	239401521	239402072	552	*	A2780_CDDP_peak_8346	15	2.89608	4.24325	1.52303	Promoter (<=1kb)	2	239094574	239401654	307081	2	ENSG00000068024	ENST00000493582	0	HDAC4	protein_coding	GO:0001501,skeletal system development;GO:0001503,ossification;GO:0001649,osteoblast differentiation;GO:0002076,osteoblast development;GO:0002521,leukocyte differentiation;GO:0003012,muscle system process;GO:0003015,heart process;GO:0003299,muscle hypertrophy in response to stress;GO:0003300,cardiac muscle hypertrophy;GO:0006090,pyruvate metabolic process;GO:0006091,generation of precursor metabo…	ko04371,Apelin signaling pathway;ko05034,Alcoholism;ko05203,Viral carcinogenesis;ko05206,MicroRNAs in cancer
chr18	22796288	22796691	404	*	A2780_CDDP_peak_6497	15	3.02769	4.24395	1.5196	Promoter (1-2kb)	18	22798261	22936883	138623	1	ENSG00000101773	ENST00000583700	-1570	RBBP8	protein_coding	GO:0000724,double-strand break repair via homologous recombination;GO:0000725,recombinational repair;GO:0000729,DNA double-strand break processing;GO:0006260,DNA replication;GO:0006302,double-strand break repair;GO:0006310,DNA recombination;GO:0010948,negative regulation of cell cycle process;GO:0045023,G0 to G1 transition;GO:0045786,negative regulation of cell cycle;GO:0051321,meiotic cell cycle…	ko03440,Homologous recombination
chr19	17225428	17227116	1689	*	A2780_CDDP_peak_7006	15	3.32499	4.24552	1.52232	Promoter (<=1kb)	19	17226213	17227199	987	1	ENSG00000099330	ENST00000602236	0	OCEL1	protein_coding	NA	ko04137,Mitophagy - animal;ko04140,Autophagy - animal
chr6	26538199	26539777	1579	*	A2780_CDDP_peak_11411	15	3.15248	4.24589	1.51714	Promoter (<=1kb)	6	26538366	26546933	8568	1	ENSG00000182952	ENST00000377575	0	HMGN4	protein_coding	GO:0006325,chromatin organization;GO:0003682,chromatin binding;GO:0031490,chromatin DNA binding;GO:0031491,nucleosome binding;GO:0031492,nucleosomal DNA binding	NA
chr6	36592594	36594781	2188	*	A2780_CDDP_peak_11534	15	3.27162	4.24619	1.53285	Promoter (<=1kb)	6	36594353	36599845	5493	1	ENSG00000112081	ENST00000613941	0	SRSF3	protein_coding	GO:0000375,RNA splicing, via transesterification reactions;GO:0000377,RNA splicing, via transesterification reactions with bulged adenosine as nucleophile;GO:0000398,mRNA splicing, via spliceosome;GO:0006397,mRNA processing;GO:0006403,RNA localization;GO:0006405,RNA export from nucleus;GO:0006406,mRNA export from nucleus;GO:0006913,nucleocytoplasmic transport;GO:0008380,RNA splicing;GO:0015931,nu…	ko03040,Spliceosome
chr19	1020608	1022011	1404	*	A2780_CDDP_peak_6797	15	3.31726	4.2462	1.50074	Promoter (<=1kb)	19	1009648	1021179	11532	2	ENSG00000182087	ENST00000593068	0	TMEM259	protein_coding	GO:0009896,positive regulation of catabolic process;GO:0010498,proteasomal protein catabolic process;GO:0031331,positive regulation of cellular catabolic process;GO:0034976,response to endoplasmic reticulum stress;GO:0036503,ERAD pathway;GO:0042176,regulation of protein catabolic process;GO:0045732,positive regulation of protein catabolic process;GO:0045862,positive regulation of proteolysis;GO:0…	NA
chr11	111924087	111924874	788	*	A2780_CDDP_peak_3017	15	3.00994	4.24621	1.51381	Promoter (<=1kb)	11	111924245	111926379	2135	1	ENSG00000149300	ENST00000529012	0	C11orf52	protein_coding	NA	NA
chr3	142579152	142580160	1009	*	A2780_CDDP_peak_9816	15	3.16379	4.24659	1.52195	Promoter (<=1kb)	3	142491143	142578733	87591	2	ENSG00000175054	ENST00000653868	-419	ATR	protein_coding	GO:0000075,cell cycle checkpoint signaling;GO:0000077,DNA damage checkpoint signaling;GO:0000723,telomere maintenance;GO:0006260,DNA replication;GO:0006261,DNA-dependent DNA replication;GO:0006275,regulation of DNA replication;GO:0006278,RNA-dependent DNA biosynthetic process;GO:0006403,RNA localization;GO:0007004,telomere maintenance via telomerase;GO:0007568,aging;GO:0007569,cell aging;GO:00081…	ko03460,Fanconi anemia pathway;ko04110,Cell cycle;ko04115,p53 signaling pathway;ko04218,Cellular senescence;ko05165,Human papillomavirus infection;ko05166,Human T-cell leukemia virus 1 infection;ko05170,Human immunodeficiency virus 1 infection
chr3	42012874	42014334	1461	*	A2780_CDDP_peak_9424	15	3.30508	4.24668	1.50972	Promoter (<=1kb)	3	42013802	42223737	209936	1	ENSG00000182606	ENST00000673621	0	TRAK1	protein_coding	GO:0006486,protein glycosylation;GO:0006493,protein O-linked glycosylation;GO:0006605,protein targeting;GO:0007005,mitochondrion organization;GO:0007018,microtubule-based movement;GO:0007034,vacuolar transport;GO:0007041,lysosomal transport;GO:0008088,axo-dendritic transport;GO:0008089,anterograde axonal transport;GO:0008333,endosome to lysosome transport;GO:0009100,glycoprotein metabolic process…	ko04727,GABAergic synapse
chr8	30727515	30728319	805	*	A2780_CDDP_peak_12679	14	3.32628	4.24838	1.49136	Promoter (<=1kb)	8	30678066	30727846	49781	2	ENSG00000104687	ENST00000221130	0	GSR	protein_coding	GO:0006575,cellular modified amino acid metabolic process;GO:0006749,glutathione metabolic process;GO:0006790,sulfur compound metabolic process;GO:0006979,response to oxidative stress;GO:0015949,nucleobase-containing small molecule interconversion;GO:0034599,cellular response to oxidative stress;GO:0045454,cell redox homeostasis;GO:0062197,cellular response to chemical stress;GO:0005759,mitochond…	ko00480,Glutathione metabolism;ko04918,Thyroid hormone synthesis
chr13	79406526	79406816	291	*	A2780_CDDP_peak_4176	15	3.26198	4.24959	1.51775	Promoter (<=1kb)	13	79376217	79406477	30261	2	ENSG00000139746	ENST00000472143	-49	RBM26	protein_coding	GO:0006397,mRNA processing;GO:0010563,negative regulation of phosphorus metabolic process;GO:0010921,regulation of phosphatase activity;GO:0010923,negative regulation of phosphatase activity;GO:0016311,dephosphorylation;GO:0035303,regulation of dephosphorylation;GO:0035305,negative regulation of dephosphorylation;GO:0043086,negative regulation of catalytic activity;GO:0045936,negative regulation …	NA
chr17	10696886	10698386	1501	*	A2780_CDDP_peak_5729	15	3.31957	4.24972	1.52637	Promoter (<=1kb)	17	10672474	10697533	25060	2	ENSG00000133028	ENST00000255390	0	SCO1	protein_coding	GO:0006875,cellular metal ion homeostasis;GO:0006878,cellular copper ion homeostasis;GO:0007005,mitochondrion organization;GO:0008535,respiratory chain complex IV assembly;GO:0017004,cytochrome complex assembly;GO:0033108,mitochondrial respiratory chain complex assembly;GO:0033617,mitochondrial cytochrome c oxidase assembly;GO:0046916,cellular transition metal ion homeostasis;GO:0055070,copper io…	ko05230,Central carbon metabolism in cancer
chr7	831522	833914	2393	*	A2780_CDDP_peak_12019	15	3.01228	4.25024	1.53286	Promoter (<=1kb)	7	831922	842019	10098	1	ENSG00000164828	ENST00000421580	0	SUN1	protein_coding	GO:0006997,nucleus organization;GO:0006998,nuclear envelope organization;GO:0010256,endomembrane system organization;GO:0032507,maintenance of protein location in cell;GO:0034504,protein localization to nucleus;GO:0045185,maintenance of protein location;GO:0051235,maintenance of location;GO:0051321,meiotic cell cycle;GO:0051457,maintenance of protein location in nucleus;GO:0051651,maintenance of …	NA
chr1	154182509	154184270	1762	*	A2780_CDDP_peak_816	15	3.16763	4.25081	1.52586	Promoter (<=1kb)	1	154155304	154183249	27946	2	ENSG00000143549	ENST00000611659	0	TPM3	protein_coding	NA	ko04260,Cardiac muscle contraction;ko04261,Adrenergic signaling in cardiomyocytes;ko05216,Thyroid cancer;ko05410,Hypertrophic cardiomyopathy (HCM);ko05414,Dilated cardiomyopathy (DCM)
chr5	151258399	151258774	376	*	A2780_CDDP_peak_11111	15	3.17652	4.25253	1.53827	Promoter (1-2kb)	5	151259799	151267255	7457	1	ENSG00000196743	ENST00000523004	-1025	GM2A	protein_coding	GO:0001573,ganglioside metabolic process;GO:0002275,myeloid cell activation involved in immune response;GO:0002283,neutrophil activation involved in immune response;GO:0002444,myeloid leukocyte mediated immunity;GO:0002446,neutrophil mediated immunity;GO:0006643,membrane lipid metabolic process;GO:0006664,glycolipid metabolic process;GO:0006665,sphingolipid metabolic process;GO:0006672,ceramide m…	ko04142,Lysosome
chr5	65724076	65724824	749	*	A2780_CDDP_peak_10763	15	3.32879	4.25278	1.52237	Promoter (1-2kb)	5	65680688	65723035	42348	2	ENSG00000197860	ENST00000506816	-1041	SGTB	protein_coding	GO:0006457,protein folding;GO:0006605,protein targeting;GO:0006612,protein targeting to membrane;GO:0006620,posttranslational protein targeting to endoplasmic reticulum membrane;GO:0010498,proteasomal protein catabolic process;GO:0030433,ubiquitin-dependent ERAD pathway;GO:0034976,response to endoplasmic reticulum stress;GO:0036503,ERAD pathway;GO:0043161,proteasome-mediated ubiquitin-dependent p…	NA
chr4	95085899	95088499	2601	*	A2780_CDDP_peak_10409	15	3.14944	4.25327	1.51695	Promoter (2-3kb)	4	95091434	95123816	32383	1	ENSG00000138696	ENST00000502683	-2935	BMPR1B	protein_coding	GO:0001501,skeletal system development;GO:0001502,cartilage condensation;GO:0001503,ossification;GO:0001541,ovarian follicle development;GO:0001649,osteoblast differentiation;GO:0001654,eye development;GO:0002062,chondrocyte differentiation;GO:0002063,chondrocyte development;GO:0003002,regionalization;GO:0006029,proteoglycan metabolic process;GO:0007178,transmembrane receptor protein serine/threo…	ko04060,Cytokine-cytokine receptor interaction;ko04350,TGF-beta signaling pathway;ko04360,Axon guidance;ko04390,Hippo signaling pathway;ko04550,Signaling pathways regulating pluripotency of stem cells;ko05418,Fluid shear stress and atherosclerosis
chr13	102595646	102597479	1834	*	A2780_CDDP_peak_4223	15	3.33322	4.25371	1.50165	Promoter (<=1kb)	13	102596986	102679958	82973	1	ENSG00000134900	ENST00000376052	0	TPP2	protein_coding	GO:0000209,protein polyubiquitination;GO:0004175,endopeptidase activity;GO:0004177,aminopeptidase activity;GO:0004252,serine-type endopeptidase activity;GO:0008236,serine-type peptidase activity;GO:0008238,exopeptidase activity;GO:0017171,serine hydrolase activity	ko04141,Protein processing in endoplasmic reticulum
chr3	49021830	49022410	581	*	A2780_CDDP_peak_9499	15	3.17757	4.25435	1.5348	Promoter (<=1kb)	3	49022113	49023287	1175	1	ENSG00000178057	ENST00000496152	0	NDUFAF3	protein_coding	GO:0007005,mitochondrion organization;GO:0010257,NADH dehydrogenase complex assembly;GO:0032981,mitochondrial respiratory chain complex I assembly;GO:0033108,mitochondrial respiratory chain complex assembly;GO:0005743,mitochondrial inner membrane;GO:0019866,organelle inner membrane	ko04714,Thermogenesis
chr2	174248253	174249861	1609	*	A2780_CDDP_peak_8018	15	3.1791	4.25518	1.52166	Promoter (<=1kb)	2	174072447	174248532	176086	2	ENSG00000138430	ENST00000284719	0	OLA1	protein_coding	GO:0002576,platelet degranulation;GO:0046034,ATP metabolic process;GO:0031091,platelet alpha granule;GO:0031093,platelet alpha granule lumen;GO:0031983,vesicle lumen;GO:0034774,secretory granule lumen;GO:0060205,cytoplasmic vesicle lumen;GO:0005525,GTP binding;GO:0016887,ATP hydrolysis activity;GO:0017111,nucleoside-triphosphatase activity;GO:0019001,guanyl nucleotide binding;GO:0032561,guanyl ri…	NA
chr17	19377829	19378873	1045	*	A2780_CDDP_peak_5781	15	3.34532	4.25528	1.5131	Promoter (<=1kb)	17	19336552	19377907	41356	2	ENSG00000108641	ENST00000674596	0	B9D1	protein_coding	GO:0007224,smoothened signaling pathway;GO:0022406,membrane docking;GO:0044782,cilium organization;GO:0060271,cilium assembly;GO:0097711,ciliary basal body-plasma membrane docking;GO:0140056,organelle localization by membrane tethering;GO:0035869,ciliary transition zone;GO:0036038,MKS complex;GO:0036064,ciliary basal body	NA
chr9	128097842	128099489	1648	*	A2780_CDDP_peak_13765	15	3.17818	4.25556	1.54073	Promoter (<=1kb)	9	128098304	128109245	10942	1	ENSG00000148339	ENST00000373064	0	SLC25A25	protein_coding	GO:0001654,eye development;GO:0002021,response to dietary excess;GO:0006091,generation of precursor metabolites and energy;GO:0006816,calcium ion transport;GO:0007423,sensory organ development;GO:0009991,response to extracellular stimulus;GO:0014823,response to activity;GO:0015980,energy derivation by oxidation of organic compounds;GO:0031667,response to nutrient levels;GO:0032094,response to foo…	NA
chr11	90212327	90212680	354	*	A2780_CDDP_peak_2852	15	3.24886	4.25653	1.53189	Promoter (1-2kb)	11	90201444	90210765	9322	2	ENSG00000110172	ENST00000529987	-1562	CHORDC1	protein_coding	GO:0001933,negative regulation of protein phosphorylation;GO:0006457,protein folding;GO:0006469,negative regulation of protein kinase activity;GO:0007098,centrosome cycle;GO:0009266,response to temperature stimulus;GO:0009408,response to heat;GO:0010563,negative regulation of phosphorus metabolic process;GO:0010824,regulation of centrosome duplication;GO:0031023,microtubule organizing center orga…	NA
chr6	8435003	8435951	949	*	A2780_CDDP_peak_11326	15	3.34702	4.25683	1.5066	Promoter (<=1kb)	6	8411435	8435545	24111	2	ENSG00000124786	ENST00000644923	0	SLC35B3	protein_coding	GO:0006163,purine nucleotide metabolic process;GO:0006164,purine nucleotide biosynthetic process;GO:0006753,nucleoside phosphate metabolic process;GO:0006790,sulfur compound metabolic process;GO:0009117,nucleotide metabolic process;GO:0009150,purine ribonucleotide metabolic process;GO:0009152,purine ribonucleotide biosynthetic process;GO:0009165,nucleotide biosynthetic process;GO:0009259,ribonucl…	NA
chr8	142785050	142786145	1096	*	A2780_CDDP_peak_13322	15	3.32823	4.25707	1.51235	Promoter (<=1kb)	8	142785295	142785932	638	2	ENSG00000167656	ENST00000518884	0	LY6D	protein_coding	GO:0002521,leukocyte differentiation;GO:0030098,lymphocyte differentiation;GO:1903131,mononuclear cell differentiation;GO:0031225,anchored component of membrane	NA
chr5	134523985	134524792	808	*	A2780_CDDP_peak_10984	14	3.3296	4.25803	1.49845	Promoter (<=1kb)	5	134524312	134566580	42269	1	ENSG00000043143	ENST00000431355	0	JADE2	protein_coding	NA	NA
chr8	95130492	95132715	2224	*	A2780_CDDP_peak_12928	15	3.14611	4.25854	1.52294	Promoter (1-2kb)	8	95133785	95156685	22901	1	ENSG00000175895	ENST00000315367	-1070	PLEKHF2	protein_coding	GO:0005769,early endosome;GO:0010008,endosome membrane;GO:0030133,transport vesicle;GO:0031901,early endosome membrane;GO:0005543,phospholipid binding;GO:0035091,phosphatidylinositol binding	NA
chr10	11830477	11832315	1839	*	A2780_CDDP_peak_1360	15	3.14603	4.25861	1.53095	Promoter (<=1kb)	10	11831683	11866647	34965	1	ENSG00000148426	ENST00000444604	0	PROSER2	protein_coding	NA	NA
chr9	6240172	6240697	526	*	A2780_CDDP_peak_13384	15	3.32656	4.25923	1.54129	Promoter (<=1kb)	9	6241680	6256223	14544	1	ENSG00000137033	ENST00000611532	-983	IL33	protein_coding	GO:0001774,microglial cell activation;GO:0001818,negative regulation of cytokine production;GO:0001819,positive regulation of cytokine production;GO:0002250,adaptive immune response;GO:0002275,myeloid cell activation involved in immune response;GO:0002281,macrophage activation involved in immune response;GO:0002377,immunoglobulin production;GO:0002440,production of molecular mediator of immune re…	ko04060,Cytokine-cytokine receptor interaction;ko04217,Necroptosis;ko04623,Cytosolic DNA-sensing pathway;ko05164,Influenza A
chr8	144852754	144853654	901	*	A2780_CDDP_peak_13358	15	3.10214	4.2599	1.53074	Promoter (<=1kb)	8	144850166	144853067	2902	2	ENSG00000170619	ENST00000402718	0	COMMD5	protein_coding	NA	NA
chr12	92929822	92930484	663	*	A2780_CDDP_peak_3765	15	3.29031	4.26025	1.53276	Promoter (<=1kb)	12	92857446	92929331	71886	2	ENSG00000102189	ENST00000547833	-491	EEA1	protein_coding	GO:0006897,endocytosis;GO:0006906,vesicle fusion;GO:0007032,endosome organization;GO:0010256,endomembrane system organization;GO:0016050,vesicle organization;GO:0016197,endosomal transport;GO:0016482,cytosolic transport;GO:0019058,viral life cycle;GO:0019079,viral genome replication;GO:0039694,viral RNA genome replication;GO:0045022,early endosome to late endosome transport;GO:0048284,organelle f…	ko04144,Endocytosis;ko04145,Phagosome;ko05152,Tuberculosis
chr11	57792633	57793662	1030	*	A2780_CDDP_peak_2410	15	3.18386	4.26035	1.53661	Promoter (<=1kb)	11	57793386	57797163	3778	1	ENSG00000198561	ENST00000682814	0	CTNND1	protein_coding	GO:0007043,cell-cell junction assembly;GO:0016055,Wnt signaling pathway;GO:0030111,regulation of Wnt signaling pathway;GO:0030178,negative regulation of Wnt signaling pathway;GO:0031647,regulation of protein stability;GO:0034329,cell junction assembly;GO:0034332,adherens junction organization;GO:0035635,entry of bacterium into host cell;GO:0044331,cell-cell adhesion mediated by cadherin;GO:004440…	ko04015,Rap1 signaling pathway;ko04520,Adherens junction;ko04670,Leukocyte transendothelial migration
chr12	79799181	79799951	771	*	A2780_CDDP_peak_3733	15	3.33874	4.26061	1.50751	Promoter (<=1kb)	12	79793797	79798498	4702	2	ENSG00000058272	ENST00000551781	-683	PPP1R12A	protein_coding	GO:0000086,G2/M transition of mitotic cell cycle;GO:0006470,protein dephosphorylation;GO:0006913,nucleocytoplasmic transport;GO:0007098,centrosome cycle;GO:0010921,regulation of phosphatase activity;GO:0010922,positive regulation of phosphatase activity;GO:0016311,dephosphorylation;GO:0031023,microtubule organizing center organization;GO:0032386,regulation of intracellular transport;GO:0032516,po…	ko04022,cGMP-PKG signaling pathway;ko04024,cAMP signaling pathway;ko04270,Vascular smooth muscle contraction;ko04510,Focal adhesion;ko04611,Platelet activation;ko04810,Regulation of actin cytoskeleton;ko04921,Oxytocin signaling pathway;ko05205,Proteoglycans in cancer
chr11	108552346	108553441	1096	*	A2780_CDDP_peak_2979	15	2.9913	4.2614	1.53254	Promoter (<=1kb)	11	108510079	108552205	42127	2	ENSG00000110723	ENST00000526312	-141	EXPH5	protein_coding	GO:0002064,epithelial cell development;GO:0008544,epidermis development;GO:0009306,protein secretion;GO:0009913,epidermal cell differentiation;GO:0017157,regulation of exocytosis;GO:0030216,keratinocyte differentiation;GO:0035592,establishment of protein localization to extracellular region;GO:0043588,skin development;GO:0045921,positive regulation of exocytosis;GO:0050708,regulation of protein s…	NA
chr22	42855332	42857723	2392	*	A2780_CDDP_peak_9164	15	3.34753	4.26143	1.51186	Promoter (<=1kb)	22	42796502	42857273	60772	2	ENSG00000242247	ENST00000263245	0	ARFGAP3	protein_coding	GO:0006888,endoplasmic reticulum to Golgi vesicle-mediated transport;GO:0006890,retrograde vesicle-mediated transport, Golgi to endoplasmic reticulum;GO:0006900,vesicle budding from membrane;GO:0006901,vesicle coating;GO:0006903,vesicle targeting;GO:0009306,protein secretion;GO:0016050,vesicle organization;GO:0035592,establishment of protein localization to extracellular region;GO:0048193,Golgi v…	ko04144,Endocytosis
chr1	154976204	154976799	596	*	A2780_CDDP_peak_831	15	3.32226	4.26273	1.51228	Promoter (<=1kb)	1	154977299	154979074	1776	1	ENSG00000173207	ENST00000471245	-500	CKS1B	protein_coding	GO:0044772,mitotic cell cycle phase transition;GO:0000151,ubiquitin ligase complex;GO:0000307,cyclin-dependent protein kinase holoenzyme complex;GO:0019005,SCF ubiquitin ligase complex;GO:0031461,cullin-RING ubiquitin ligase complex;GO:0061695,transferase complex, transferring phosphorus-containing groups;GO:1902554,serine/threonine protein kinase complex;GO:1902911,protein kinase complex;GO:0016…	ko05222,Small cell lung cancer
chr19	19320631	19321262	632	*	A2780_CDDP_peak_7047	15	3.28836	4.26287	1.50737	Promoter (<=1kb)	19	19320829	19358754	37926	1	ENSG00000129933	ENST00000262815	0	MAU2	protein_coding	GO:0000070,mitotic sister chromatid segregation;GO:0000280,nuclear division;GO:0000819,sister chromatid segregation;GO:0007059,chromosome segregation;GO:0007062,sister chromatid cohesion;GO:0007064,mitotic sister chromatid cohesion;GO:0034086,maintenance of sister chromatid cohesion;GO:0034088,maintenance of mitotic sister chromatid cohesion;GO:0034502,protein localization to chromosome;GO:004828…	NA
chr16	80806603	80807855	1253	*	A2780_CDDP_peak_5550	15	3.01718	4.26338	1.53699	Promoter (2-3kb)	16	80597907	80804598	206692	2	ENSG00000166446	ENST00000570137	-2005	CDYL2	protein_coding	GO:0003712,transcription coregulator activity;GO:0003714,transcription corepressor activity	NA
chr12	55931645	55933122	1478	*	A2780_CDDP_peak_3609	15	3.17446	4.26343	1.52723	Promoter (<=1kb)	12	55931789	55937084	5296	1	ENSG00000065357	ENST00000555025	0	DGKA	protein_coding	GO:0006638,neutral lipid metabolic process;GO:0006639,acylglycerol metabolic process;GO:0006644,phospholipid metabolic process;GO:0006650,glycerophospholipid metabolic process;GO:0006654,phosphatidic acid biosynthetic process;GO:0007205,protein kinase C-activating G protein-coupled receptor signaling pathway;GO:0007596,blood coagulation;GO:0007599,hemostasis;GO:0008654,phospholipid biosynthetic p…	ko00561,Glycerolipid metabolism;ko00564,Glycerophospholipid metabolism;ko04070,Phosphatidylinositol signaling system;ko04072,Phospholipase D signaling pathway;ko05231,Choline metabolism in cancer
chr16	70524103	70524359	257	*	A2780_CDDP_peak_5494	15	3.36034	4.26369	1.50525	Promoter (<=1kb)	16	70524550	70526669	2120	1	ENSG00000189091	ENST00000564899	-191	SF3B3	protein_coding	GO:0000375,RNA splicing, via transesterification reactions;GO:0000377,RNA splicing, via transesterification reactions with bulged adenosine as nucleophile;GO:0000398,mRNA splicing, via spliceosome;GO:0006397,mRNA processing;GO:0008380,RNA splicing;GO:0009895,negative regulation of catabolic process;GO:0042176,regulation of protein catabolic process;GO:0042177,negative regulation of protein catabo…	ko03040,Spliceosome
chr8	73008211	73008452	242	*	A2780_CDDP_peak_12797	15	3.01973	4.26392	1.5313	Promoter (<=1kb)	8	73008856	73025699	16844	1	ENSG00000147601	ENST00000678358	-404	TERF1	protein_coding	GO:0000018,regulation of DNA recombination;GO:0000723,telomere maintenance;GO:0001325,formation of extrachromosomal circular DNA;GO:0006260,DNA replication;GO:0006261,DNA-dependent DNA replication;GO:0006275,regulation of DNA replication;GO:0006278,RNA-dependent DNA biosynthetic process;GO:0006284,base-excision repair;GO:0006285,base-excision repair, AP site formation;GO:0006304,DNA modification;…	NA
chr2	240559755	240560007	253	*	A2780_CDDP_peak_8355	15	3.29258	4.26511	1.55096	Promoter (<=1kb)	2	240560054	240564014	3961	1	ENSG00000188542	ENST00000343217	-47	DUSP28	protein_coding	GO:0016311,dephosphorylation;GO:0004721,phosphoprotein phosphatase activity;GO:0004722,protein serine/threonine phosphatase activity;GO:0004725,protein tyrosine phosphatase activity;GO:0008138,protein tyrosine/serine/threonine phosphatase activity;GO:0016791,phosphatase activity;GO:0042578,phosphoric ester hydrolase activity;GO:0106306,protein serine phosphatase activity;GO:0106307,protein threon…	NA
chr6	148341812	148343515	1704	*	A2780_CDDP_peak_11923	15	3.22139	4.26566	1.53663	Promoter (<=1kb)	6	148342838	148552044	209207	1	ENSG00000111961	ENST00000367467	0	SASH1	protein_coding	GO:0000209,protein polyubiquitination;GO:0001525,angiogenesis;GO:0001667,ameboidal-type cell migration;GO:0002237,response to molecule of bacterial origin;GO:0002831,regulation of response to biotic stimulus;GO:0002833,positive regulation of response to biotic stimulus;GO:0010594,regulation of endothelial cell migration;GO:0010595,positive regulation of endothelial cell migration;GO:0010631,epith…	NA
chr8	61056589	61057087	499	*	A2780_CDDP_peak_12739	15	3.01021	4.26601	1.53735	Promoter (<=1kb)	8	61057158	61300064	242907	1	ENSG00000177182	ENST00000522621	-71	CLVS1	protein_coding	GO:0006892,post-Golgi vesicle-mediated transport;GO:0007033,vacuole organization;GO:0007040,lysosome organization;GO:0048193,Golgi vesicle transport;GO:0080171,lytic vacuole organization;GO:0005769,early endosome;GO:0005802,trans-Golgi network;GO:0010008,endosome membrane;GO:0030135,coated vesicle;GO:0030136,clathrin-coated vesicle;GO:0031901,early endosome membrane;GO:0032588,trans-Golgi network…	NA
chr11	102111729	102114455	2727	*	A2780_CDDP_peak_2931	15	3.08748	4.26657	1.53901	Promoter (<=1kb)	11	102112514	102230152	117639	1	ENSG00000137693	ENST00000524575	0	YAP1	protein_coding	GO:0001503,ossification;GO:0001570,vasculogenesis;GO:0001649,osteoblast differentiation;GO:0001655,urogenital system development;GO:0001656,metanephros development;GO:0001701,in utero embryonic development;GO:0001763,morphogenesis of a branching structure;GO:0001822,kidney development;GO:0001824,blastocyst development;GO:0001825,blastocyst formation;GO:0001829,trophectodermal cell differentiation…	ko04390,Hippo signaling pathway;ko04392,Hippo signaling pathway - multiple species
chr1	77760712	77760993	282	*	A2780_CDDP_peak_567	15	3.36584	4.26756	1.50871	Promoter (<=1kb)	1	77711652	77759852	48201	2	ENSG00000077254	ENST00000370792	-860	USP33	protein_coding	GO:0006897,endocytosis;GO:0006914,autophagy;GO:0007098,centrosome cycle;GO:0007409,axonogenesis;GO:0007411,axon guidance;GO:0008277,regulation of G protein-coupled receptor signaling pathway;GO:0009267,cellular response to starvation;GO:0009991,response to extracellular stimulus;GO:0010506,regulation of autophagy;GO:0016579,protein deubiquitination;GO:0031023,microtubule organizing center organiz…	ko04137,Mitophagy - animal;ko04144,Endocytosis;ko04934,Cushing syndrome
chr6	144798738	144798998	261	*	A2780_CDDP_peak_11911	15	3.29139	4.26756	1.54698	Promoter (<=1kb)	6	144799381	144835938	36558	1	ENSG00000152818	ENST00000455022	-383	UTRN	protein_coding	GO:0001101,response to acid chemical;GO:0001508,action potential;GO:0001885,endothelial cell development;GO:0001933,negative regulation of protein phosphorylation;GO:0001952,regulation of cell-matrix adhesion;GO:0001954,positive regulation of cell-matrix adhesion;GO:0002027,regulation of heart rate;GO:0002028,regulation of sodium ion transport;GO:0002064,epithelial cell development;GO:0003009,ske…	ko05410,Hypertrophic cardiomyopathy (HCM);ko05412,Arrhythmogenic right ventricular cardiomyopathy (ARVC);ko05414,Dilated cardiomyopathy (DCM);ko05416,Viral myocarditis
chr3	124886640	124887770	1131	*	A2780_CDDP_peak_9719	15	3.28717	4.26758	1.53584	Promoter (<=1kb)	3	124761948	124887365	125418	2	ENSG00000082781	ENST00000296181	0	ITGB5	protein_coding	GO:0001704,formation of primary germ layer;GO:0001706,endoderm formation;GO:0002474,antigen processing and presentation of peptide antigen via MHC class I;GO:0002478,antigen processing and presentation of exogenous peptide antigen;GO:0002479,antigen processing and presentation of exogenous peptide antigen via MHC class I, TAP-dependent;GO:0003012,muscle system process;GO:0006936,muscle contractio…	ko04145,Phagosome;ko04151,PI3K-Akt signaling pathway;ko04510,Focal adhesion;ko04512,ECM-receptor interaction;ko04810,Regulation of actin cytoskeleton;ko05165,Human papillomavirus infection;ko05205,Proteoglycans in cancer;ko05410,Hypertrophic cardiomyopathy (HCM);ko05412,Arrhythmogenic right ventricular cardiomyopathy (ARVC);ko05414,Dilated cardiomyopathy (DCM)
chr22	38569859	38570688	830	*	A2780_CDDP_peak_9107	15	3.31323	4.26817	1.51082	Promoter (<=1kb)	22	38518948	38570183	51236	2	ENSG00000100206	ENST00000216024	0	DMC1	protein_coding	GO:0000280,nuclear division;GO:0000724,double-strand break repair via homologous recombination;GO:0000725,recombinational repair;GO:0001541,ovarian follicle development;GO:0001556,oocyte maturation;GO:0006302,double-strand break repair;GO:0006310,DNA recombination;GO:0006312,mitotic recombination;GO:0007059,chromosome segregation;GO:0007127,meiosis I;GO:0007129,homologous chromosome pairing at me…	ko03440,Homologous recombination;ko03460,Fanconi anemia pathway;ko05212,Pancreatic cancer
chr19	17292018	17292267	250	*	A2780_CDDP_peak_7007	15	3.35741	4.26869	1.50993	Promoter (<=1kb)	19	17292609	17306655	14047	1	ENSG00000130312	ENST00000595444	-342	MRPL34	protein_coding	GO:0005840,ribosome;GO:0003735,structural constituent of ribosome	ko03010,Ribosome
chr11	64554810	64555235	426	*	A2780_CDDP_peak_2515	15	3.14157	4.2689	1.54193	Promoter (<=1kb)	11	64555690	64571527	15838	1	ENSG00000168065	ENST00000377585	-455	SLC22A11	protein_coding	GO:0006820,anion transport;GO:0015711,organic anion transport;GO:0046415,urate metabolic process;GO:0009897,external side of plasma membrane;GO:0016324,apical plasma membrane;GO:0045177,apical part of cell;GO:0098552,side of membrane;GO:0005452,inorganic anion exchanger activity;GO:0008509,anion transmembrane transporter activity;GO:0008514,organic anion transmembrane transporter activity;GO:0015…	NA
chr19	3931390	3931704	315	*	A2780_CDDP_peak_6851	15	3.33043	4.26906	1.51057	Promoter (1-2kb)	19	3933103	3942414	9312	1	ENSG00000077009	ENST00000616156	-1399	NMRK2	protein_coding	GO:0006753,nucleoside phosphate metabolic process;GO:0009117,nucleotide metabolic process;GO:0009165,nucleotide biosynthetic process;GO:0009435,NAD biosynthetic process;GO:0019359,nicotinamide nucleotide biosynthetic process;GO:0019362,pyridine nucleotide metabolic process;GO:0019363,pyridine nucleotide biosynthetic process;GO:0019674,NAD metabolic process;GO:0045445,myoblast differentiation;GO:0…	ko00760,Nicotinate and nicotinamide metabolism
chr4	74099179	74100063	885	*	A2780_CDDP_peak_10310	15	3.1177	4.26972	1.53336	Promoter (<=1kb)	4	74097040	74099195	2156	2	ENSG00000081041	ENST00000508487	0	CXCL2	protein_coding	GO:0001906,cell killing;GO:0002237,response to molecule of bacterial origin;GO:0006959,humoral immune response;GO:0019730,antimicrobial humoral response;GO:0030593,neutrophil chemotaxis;GO:0030595,leukocyte chemotaxis;GO:0031640,killing of cells of other organism;GO:0032496,response to lipopolysaccharide;GO:0050900,leukocyte migration;GO:0060326,cell chemotaxis;GO:0061844,antimicrobial humoral im…	ko04060,Cytokine-cytokine receptor interaction;ko04061,Viral protein interaction with cytokine and cytokine receptor;ko04062,Chemokine signaling pathway;ko04064,NF-kappa B signaling pathway;ko04621,NOD-like receptor signaling pathway;ko04657,IL-17 signaling pathway;ko04668,TNF signaling pathway;ko05120,Epithelial cell signaling in Helicobacter pylori infection;ko05132,Salmonella infection;ko05134…
chr19	32405179	32405870	692	*	A2780_CDDP_peak_7065	15	2.91797	4.26997	1.53189	Promoter (<=1kb)	19	32405543	32413187	7645	1	ENSG00000178904	ENST00000587077	0	DPY19L3	protein_coding	GO:0006486,protein glycosylation;GO:0009100,glycoprotein metabolic process;GO:0009101,glycoprotein biosynthetic process;GO:0035268,protein mannosylation;GO:0043413,macromolecule glycosylation;GO:0070085,glycosylation;GO:0097502,mannosylation;GO:0005635,nuclear envelope;GO:0005637,nuclear inner membrane;GO:0019866,organelle inner membrane;GO:0031965,nuclear membrane;GO:0000030,mannosyltransferase …	NA
chr5	1524206	1524703	498	*	A2780_CDDP_peak_10635	15	3.35332	4.27012	1.51417	Promoter (<=1kb)	5	1456480	1523962	67483	2	ENSG00000153395	ENST00000475622	-244	LPCAT1	protein_coding	GO:0001654,eye development;GO:0001894,tissue homeostasis;GO:0002275,myeloid cell activation involved in immune response;GO:0002283,neutrophil activation involved in immune response;GO:0002444,myeloid leukocyte mediated immunity;GO:0002446,neutrophil mediated immunity;GO:0006644,phospholipid metabolic process;GO:0006650,glycerophospholipid metabolic process;GO:0006654,phosphatidic acid biosyntheti…	ko00564,Glycerophospholipid metabolism;ko00565,Ether lipid metabolism
chr14	24231784	24233216	1433	*	A2780_CDDP_peak_4345	15	3.25773	4.2703	1.51441	Promoter (<=1kb)	14	24232422	24239239	6818	1	ENSG00000100938	ENST00000620807	0	GMPR2	protein_coding	GO:0006144,purine nucleobase metabolic process;GO:0006163,purine nucleotide metabolic process;GO:0006164,purine nucleotide biosynthetic process;GO:0006753,nucleoside phosphate metabolic process;GO:0009112,nucleobase metabolic process;GO:0009117,nucleotide metabolic process;GO:0009165,nucleotide biosynthetic process;GO:0072521,purine-containing compound metabolic process;GO:0072522,purine-containi…	ko00230,Purine metabolism
chr9	110256869	110257457	589	*	A2780_CDDP_peak_13672	15	2.88332	4.27073	1.54513	Promoter (<=1kb)	9	110243810	110256507	12698	2	ENSG00000136810	ENST00000374517	-362	TXN	protein_coding	GO:0000302,response to reactive oxygen species;GO:0006611,protein export from nucleus;GO:0006662,glycerol ether metabolic process;GO:0006913,nucleocytoplasmic transport;GO:0006979,response to oxidative stress;GO:0009314,response to radiation;GO:0010035,response to inorganic substance;GO:0017014,protein nitrosylation;GO:0018105,peptidyl-serine phosphorylation;GO:0018119,peptidyl-cysteine S-nitrosy…	ko04621,NOD-like receptor signaling pathway;ko05418,Fluid shear stress and atherosclerosis
chr1	42657460	42657977	518	*	A2780_CDDP_peak_405	15	3.32929	4.27122	1.52991	Promoter (<=1kb)	1	42658335	42676043	17709	1	ENSG00000171960	ENST00000677900	-358	PPIH	protein_coding	GO:0000375,RNA splicing, via transesterification reactions;GO:0000377,RNA splicing, via transesterification reactions with bulged adenosine as nucleophile;GO:0000398,mRNA splicing, via spliceosome;GO:0000413,protein peptidyl-prolyl isomerization;GO:0006397,mRNA processing;GO:0006457,protein folding;GO:0008380,RNA splicing;GO:0018208,peptidyl-proline modification;GO:0019058,viral life cycle;GO:001…	ko03040,Spliceosome
chr22	42961389	42962512	1124	*	A2780_CDDP_peak_9165	15	3.29386	4.27202	1.53767	Promoter (1-2kb)	22	42893574	42959899	66326	2	ENSG00000100266	ENST00000453079	-1490	PACSIN2	protein_coding	GO:0006897,endocytosis;GO:0007009,plasma membrane organization;GO:0010256,endomembrane system organization;GO:0030100,regulation of endocytosis;GO:0031579,membrane raft organization;GO:0036010,protein localization to endosome;GO:0044091,membrane biogenesis;GO:0045806,negative regulation of endocytosis;GO:0050804,modulation of chemical synaptic transmission;GO:0051051,negative regulation of transp…	NA
chr17	3719550	3720629	1080	*	A2780_CDDP_peak_5659	15	3.10074	4.27268	1.54308	Promoter (<=1kb)	17	3714636	3720619	5984	2	ENSG00000083457	ENST00000572433	0	ITGAE	protein_coding	GO:0007229,integrin-mediated signaling pathway;GO:0030198,extracellular matrix organization;GO:0043062,extracellular structure organization;GO:0045229,external encapsulating structure organization;GO:0008305,integrin complex;GO:0009897,external side of plasma membrane;GO:0043235,receptor complex;GO:0098552,side of membrane;GO:0098636,protein complex involved in cell adhesion;GO:0098797,plasma mem…	ko04810,Regulation of actin cytoskeleton
chr20	57558470	57559861	1392	*	A2780_CDDP_peak_8720	15	3.25047	4.27549	1.53779	Promoter (1-2kb)	20	57561080	57566367	5288	1	ENSG00000124253	ENST00000467047	-1219	PCK1	protein_coding	GO:0001101,response to acid chemical;GO:0001666,response to hypoxia;GO:0001678,cellular glucose homeostasis;GO:0001889,liver development;GO:0002237,response to molecule of bacterial origin;GO:0002285,lymphocyte activation involved in immune response;GO:0002286,T cell activation involved in immune response;GO:0002292,T cell differentiation involved in immune response;GO:0002521,leukocyte different…	ko00010,Glycolysis / Gluconeogenesis;ko00020,Citrate cycle (TCA cycle);ko00620,Pyruvate metabolism;ko03320,PPAR signaling pathway;ko04068,FoxO signaling pathway;ko04151,PI3K-Akt signaling pathway;ko04152,AMPK signaling pathway;ko04910,Insulin signaling pathway;ko04920,Adipocytokine signaling pathway;ko04922,Glucagon signaling pathway;ko04931,Insulin resistance;ko04964,Proximal tubule bicarbonate …
chr1	227317843	227318350	508	*	A2780_CDDP_peak_1193	15	3.32351	4.2759	1.55066	Promoter (<=1kb)	1	226989866	227318125	328260	2	ENSG00000143776	ENST00000366764	0	CDC42BPA	protein_coding	GO:0018107,peptidyl-threonine phosphorylation;GO:0018210,peptidyl-threonine modification;GO:0031032,actomyosin structure organization;GO:0031532,actin cytoskeleton reorganization;GO:0005911,cell-cell junction;GO:0015629,actin cytoskeleton;GO:0030027,lamellipodium;GO:0031252,cell leading edge;GO:0042641,actomyosin;GO:0000287,magnesium ion binding;GO:0004674,protein serine/threonine kinase activity…	ko04022,cGMP-PKG signaling pathway;ko04024,cAMP signaling pathway;ko04062,Chemokine signaling pathway;ko04071,Sphingolipid signaling pathway;ko04270,Vascular smooth muscle contraction;ko04310,Wnt signaling pathway;ko04360,Axon guidance;ko04510,Focal adhesion;ko04530,Tight junction;ko04611,Platelet activation;ko04670,Leukocyte transendothelial migration;ko04810,Regulation of actin cytoskeleton;ko0…
chr19	17309638	17310701	1064	*	A2780_CDDP_peak_7008	15	3.26801	4.27628	1.52161	Promoter (<=1kb)	19	17301140	17310236	9097	2	ENSG00000127220	ENST00000593489	0	ABHD8	protein_coding	GO:0006644,phospholipid metabolic process;GO:0006650,glycerophospholipid metabolic process;GO:0006654,phosphatidic acid biosynthetic process;GO:0008654,phospholipid biosynthetic process;GO:0045017,glycerolipid biosynthetic process;GO:0046473,phosphatidic acid metabolic process;GO:0046474,glycerophospholipid biosynthetic process;GO:0046486,glycerolipid metabolic process;GO:0055088,lipid homeostasi…	ko00590,Arachidonic acid metabolism;ko04146,Peroxisome
chr2	189782476	189785460	2985	*	A2780_CDDP_peak_8063	15	3.23872	4.27634	1.55006	Promoter (<=1kb)	2	189784085	189864359	80275	1	ENSG00000064933	ENST00000639501	0	PMS1	protein_coding	GO:0006298,mismatch repair;GO:0032300,mismatch repair complex;GO:1990391,DNA repair complex;GO:0016887,ATP hydrolysis activity;GO:0017111,nucleoside-triphosphatase activity;GO:0030983,mismatched DNA binding	ko03430,Mismatch repair;ko03460,Fanconi anemia pathway
chr12	65827025	65828367	1343	*	A2780_CDDP_peak_3665	15	3.34367	4.27698	1.51725	Promoter (<=1kb)	12	65828001	65963410	135410	1	ENSG00000149948	ENST00000539662	0	HMGA2	protein_coding	NA	ko04137,Mitophagy - animal;ko04140,Autophagy - animal
chr5	64768585	64769085	501	*	A2780_CDDP_peak_10761	15	3.18227	4.27721	1.5393	Promoter (<=1kb)	5	64718148	64768691	50544	2	ENSG00000153006	ENST00000513458	0	SREK1IP1	protein_coding	GO:0006397,mRNA processing;GO:0008380,RNA splicing	NA
chr10	51699712	51700304	593	*	A2780_CDDP_peak_1532	15	3.36629	4.27778	1.51992	Promoter (<=1kb)	10	51695486	51699595	4110	2	ENSG00000177613	ENST00000331173	-117	CSTF2T	protein_coding	GO:0000375,RNA splicing, via transesterification reactions;GO:0000377,RNA splicing, via transesterification reactions with bulged adenosine as nucleophile;GO:0000398,mRNA splicing, via spliceosome;GO:0006353,DNA-templated transcription, termination;GO:0006369,termination of RNA polymerase II transcription;GO:0006379,mRNA cleavage;GO:0006397,mRNA processing;GO:0008380,RNA splicing;GO:0031123,RNA 3…	ko03015,mRNA surveillance pathway
chr19	5790963	5791974	1012	*	A2780_CDDP_peak_6870	15	3.10492	4.27832	1.54801	Promoter (<=1kb)	19	5785140	5791163	6024	2	ENSG00000141994	ENST00000309061	0	DUS3L	protein_coding	GO:0016627,oxidoreductase activity, acting on the CH-CH group of donors;GO:0050660,flavin adenine dinucleotide binding;GO:0140098,catalytic activity, acting on RNA;GO:0140101,catalytic activity, acting on a tRNA	NA
chr3	49939624	49940698	1075	*	A2780_CDDP_peak_9512	15	3.19323	4.27931	1.53267	Promoter (<=1kb)	3	49940007	50077249	137243	1	ENSG00000004534	ENST00000442092	0	RBM6	protein_coding	GO:0000375,RNA splicing, via transesterification reactions;GO:0000377,RNA splicing, via transesterification reactions with bulged adenosine as nucleophile;GO:0000398,mRNA splicing, via spliceosome;GO:0006397,mRNA processing;GO:0008380,RNA splicing	NA
chr7	80921500	80922589	1090	*	A2780_CDDP_peak_12344	15	3.31868	4.27984	1.55118	Promoter (<=1kb)	7	80744868	80922359	177492	2	ENSG00000075223	ENST00000419255	0	SEMA3C	protein_coding	GO:0030215,semaphorin receptor binding	ko04360,Axon guidance
chr3	33798728	33799864	1137	*	A2780_CDDP_peak_9393	15	2.83486	4.28061	1.54861	Promoter (<=1kb)	3	33798940	33822032	23093	1	ENSG00000170248	ENST00000498147	0	PDCD6IP	protein_coding	GO:0000281,mitotic cytokinesis;GO:0000910,cytokinesis;GO:0007032,endosome organization;GO:0007043,cell-cell junction assembly;GO:0007098,centrosome cycle;GO:0007163,establishment or maintenance of cell polarity;GO:0010256,endomembrane system organization;GO:0010638,positive regulation of organelle organization;GO:0010824,regulation of centrosome duplication;GO:0010939,regulation of necrotic cell …	ko04144,Endocytosis
chr17	50466660	50466978	319	*	A2780_CDDP_peak_6045	15	2.99644	4.2812	1.55305	Promoter (<=1kb)	17	50467840	50473901	6062	1	ENSG00000167107	ENST00000513544	-862	ACSF2	protein_coding	GO:0006163,purine nucleotide metabolic process;GO:0006631,fatty acid metabolic process;GO:0006637,acyl-CoA metabolic process;GO:0006753,nucleoside phosphate metabolic process;GO:0006790,sulfur compound metabolic process;GO:0009117,nucleotide metabolic process;GO:0009150,purine ribonucleotide metabolic process;GO:0009259,ribonucleotide metabolic process;GO:0019693,ribose phosphate metabolic proces…	ko00650,Butanoate metabolism
chr19	41438736	41439787	1052	*	A2780_CDDP_peak_7168	15	3.29031	4.2818	1.53503	Promoter (<=1kb)	19	41431319	41439537	8219	2	ENSG00000105341	ENST00000589503	0	DMAC2	protein_coding	GO:0007005,mitochondrion organization;GO:0010257,NADH dehydrogenase complex assembly;GO:0010498,proteasomal protein catabolic process;GO:0031146,SCF-dependent proteasomal ubiquitin-dependent protein catabolic process;GO:0032981,mitochondrial respiratory chain complex I assembly;GO:0033108,mitochondrial respiratory chain complex assembly;GO:0043161,proteasome-mediated ubiquitin-dependent protein c…	NA
chr1	55214917	55216177	1261	*	A2780_CDDP_peak_498	15	3.32589	4.28184	1.54461	Promoter (<=1kb)	1	55066359	55215364	149006	2	ENSG00000162402	ENST00000294383	0	USP24	protein_coding	GO:0016579,protein deubiquitination;GO:0070646,protein modification by small protein removal;GO:0004175,endopeptidase activity;GO:0004197,cysteine-type endopeptidase activity;GO:0004843,thiol-dependent deubiquitinase;GO:0008234,cysteine-type peptidase activity;GO:0008242,omega peptidase activity;GO:0019783,ubiquitin-like protein-specific protease activity;GO:0101005,deubiquitinase activity	NA
chr12	10209941	10210344	404	*	A2780_CDDP_peak_3324	15	3.30668	4.28252	1.51643	Promoter (2-3kb)	12	10212458	10214123	1666	1	ENSG00000139112	ENST00000539408	-2114	GABARAPL1	protein_coding	GO:0006914,autophagy;GO:0061919,process utilizing autophagic mechanism	ko04068,FoxO signaling pathway;ko04136,Autophagy - other;ko04137,Mitophagy - animal;ko04140,Autophagy - animal;ko04371,Apelin signaling pathway;ko04621,NOD-like receptor signaling pathway;ko04727,GABAergic synapse;ko05167,Kaposi sarcoma-associated herpesvirus infection
chr4	77075614	77076223	610	*	A2780_CDDP_peak_10356	15	3.32114	4.28274	1.54446	Promoter (<=1kb)	4	77047155	77075989	28835	2	ENSG00000118816	ENST00000237654	0	CCNI	protein_coding	NA	ko04068,FoxO signaling pathway;ko04115,p53 signaling pathway
chr15	50422484	50425880	3397	*	A2780_CDDP_peak_4910	15	3.28194	4.28309	1.52991	Promoter (<=1kb)	15	50424380	50449440	25061	1	ENSG00000138592	ENST00000560297	0	USP8	protein_coding	GO:0000281,mitotic cytokinesis;GO:0000910,cytokinesis;GO:0007032,endosome organization;GO:0007264,small GTPase mediated signal transduction;GO:0007265,Ras protein signal transduction;GO:0010256,endomembrane system organization;GO:0016050,vesicle organization;GO:0016055,Wnt signaling pathway;GO:0016579,protein deubiquitination;GO:0030111,regulation of Wnt signaling pathway;GO:0030177,positive regu…	ko04137,Mitophagy - animal;ko04144,Endocytosis;ko04934,Cushing syndrome
chr3	32571591	32571844	254	*	A2780_CDDP_peak_9384	15	3.28029	4.28352	1.54387	Promoter (<=1kb)	3	32545874	32570858	24985	2	ENSG00000144635	ENST00000474077	-733	DYNC1LI1	protein_coding	GO:0007018,microtubule-based movement;GO:0005868,cytoplasmic dynein complex;GO:0005874,microtubule;GO:0005875,microtubule associated complex;GO:0030286,dynein complex	ko04145,Phagosome;ko04962,Vasopressin-regulated water reabsorption;ko05132,Salmonella infection
chr1	149936182	149937232	1051	*	A2780_CDDP_peak_765	15	3.32481	4.28376	1.55638	Promoter (<=1kb)	1	149928651	149936825	8175	2	ENSG00000014914	ENST00000466496	0	MTMR11	protein_coding	GO:0006644,phospholipid metabolic process;GO:0006650,glycerophospholipid metabolic process;GO:0016311,dephosphorylation;GO:0030258,lipid modification;GO:0046486,glycerolipid metabolic process;GO:0046488,phosphatidylinositol metabolic process;GO:0046839,phospholipid dephosphorylation;GO:0046856,phosphatidylinositol dephosphorylation;GO:0004438,phosphatidylinositol-3-phosphatase activity;GO:0016791…	ko00562,Inositol phosphate metabolism;ko04070,Phosphatidylinositol signaling system
chr19	36012988	36014073	1086	*	A2780_CDDP_peak_7101	15	3.39223	4.28386	1.52264	Promoter (<=1kb)	19	36009121	36013422	4302	2	ENSG00000239382	ENST00000461668	0	ALKBH6	protein_coding	GO:0005925,focal adhesion;GO:0030055,cell-substrate junction;GO:0051213,dioxygenase activity	NA
chr18	36070106	36070779	674	*	A2780_CDDP_peak_6591	15	3.16053	4.28409	1.55555	Promoter (2-3kb)	18	36033752	36067576	33825	2	ENSG00000141425	ENST00000592674	-2530	RPRD1A	protein_coding	GO:0006397,mRNA processing;GO:0006470,protein dephosphorylation;GO:0009301,snRNA transcription;GO:0016311,dephosphorylation;GO:0031123,RNA 3'-end processing;GO:0031124,mRNA 3'-end processing;GO:0042795,snRNA transcription by RNA polymerase II;GO:0070940,dephosphorylation of RNA polymerase II C-terminal domain;GO:0098781,ncRNA transcription;GO:0000428,DNA-directed RNA polymerase complex;GO:0016591…	NA
chr19	44807988	44809440	1453	*	A2780_CDDP_peak_7204	15	3.23768	4.28589	1.54471	Promoter (<=1kb)	19	44809071	44821416	12346	1	ENSG00000187244	ENST00000611077	0	BCAM	protein_coding	NA	ko04514,Cell adhesion molecules (CAMs)
chr20	47087769	47089357	1589	*	A2780_CDDP_peak_8619	15	3.2851	4.28612	1.54055	Promoter (<=1kb)	20	47089239	47096080	6842	1	ENSG00000064655	ENST00000475856	0	EYA2	protein_coding	GO:0014706,striated muscle tissue development;GO:0060537,muscle tissue development;GO:0004721,phosphoprotein phosphatase activity;GO:0004725,protein tyrosine phosphatase activity;GO:0016791,phosphatase activity;GO:0042578,phosphoric ester hydrolase activity	ko05202,Transcriptional misregulation in cancer
chr21	33203155	33203458	304	*	A2780_CDDP_peak_8845	15	3.04561	4.28674	1.55367	Promoter (1-2kb)	21	33205282	33265664	60383	1	ENSG00000159110	ENST00000683941	-1824	IFNAR2	protein_coding	NA	ko04060,Cytokine-cytokine receptor interaction;ko04151,PI3K-Akt signaling pathway;ko04217,Necroptosis;ko04380,Osteoclast differentiation;ko04620,Toll-like receptor signaling pathway;ko04621,NOD-like receptor signaling pathway;ko04630,Jak-STAT signaling pathway;ko04650,Natural killer cell mediated cytotoxicity;ko05160,Hepatitis C;ko05162,Measles;ko05164,Influenza A;ko05165,Human papillomavirus inf…
chr11	130068928	130070208	1281	*	A2780_CDDP_peak_3229	15	3.10555	4.28748	1.55099	Promoter (<=1kb)	11	130069837	130110637	40801	1	ENSG00000084234	ENST00000532456	0	APLP2	protein_coding	GO:0002576,platelet degranulation;GO:0043687,post-translational protein modification;GO:0005788,endoplasmic reticulum lumen;GO:0030667,secretory granule membrane;GO:0031091,platelet alpha granule;GO:0031092,platelet alpha granule membrane;GO:0004866,endopeptidase inhibitor activity;GO:0004867,serine-type endopeptidase inhibitor activity;GO:0005539,glycosaminoglycan binding;GO:0008201,heparin bind…	ko04726,Serotonergic synapse;ko05010,Alzheimer disease
chr5	140637903	140638941	1039	*	A2780_CDDP_peak_11033	15	3.07988	4.28794	1.55677	Promoter (<=1kb)	5	140639435	140642053	2619	1	ENSG00000113119	ENST00000513002	-494	TMCO6	protein_coding	GO:0006606,protein import into nucleus;GO:0006913,nucleocytoplasmic transport;GO:0017038,protein import;GO:0034504,protein localization to nucleus;GO:0051169,nuclear transport;GO:0051170,import into nucleus;GO:0072594,establishment of protein localization to organelle;GO:0061608,nuclear import signal receptor activity;GO:0140104,molecular carrier activity;GO:0140142,nucleocytoplasmic carrier acti…	NA
chr21	36980302	36980788	487	*	A2780_CDDP_peak_8881	15	3.22475	4.28804	1.55327	Promoter (<=1kb)	21	36937168	36980628	43461	2	ENSG00000159267	ENST00000448340	0	HLCS	protein_coding	GO:0006766,vitamin metabolic process;GO:0006767,water-soluble vitamin metabolic process;GO:0006790,sulfur compound metabolic process;GO:0007584,response to nutrient;GO:0009991,response to extracellular stimulus;GO:0016570,histone modification;GO:0031667,response to nutrient levels;GO:0033273,response to vitamin;GO:0005652,nuclear lamina;GO:0016363,nuclear matrix;GO:0034399,nuclear periphery;GO:00…	NA
chr12	32107193	32108144	952	*	A2780_CDDP_peak_3461	15	3.2379	4.28878	1.55305	Promoter (<=1kb)	12	32107252	32377923	270672	1	ENSG00000151746	ENST00000395758	0	BICD1	protein_coding	GO:0006403,RNA localization;GO:0006897,endocytosis;GO:0006898,receptor-mediated endocytosis;GO:0007018,microtubule-based movement;GO:0007200,phospholipase C-activating G protein-coupled receptor signaling pathway;GO:0008277,regulation of G protein-coupled receptor signaling pathway;GO:0008298,intracellular mRNA localization;GO:0010469,regulation of signaling receptor activity;GO:0010517,regulatio…	NA
chr12	52522021	52522642	622	*	A2780_CDDP_peak_3569	15	3.29674	4.28905	1.5438	Promoter (1-2kb)	12	52519901	52520530	630	2	ENSG00000186081	ENST00000546577	-1491	KRT5	protein_coding	GO:0007044,cell-substrate junction assembly;GO:0008544,epidermis development;GO:0009913,epidermal cell differentiation;GO:0030216,keratinocyte differentiation;GO:0031424,keratinization;GO:0031581,hemidesmosome assembly;GO:0034329,cell junction assembly;GO:0043588,skin development;GO:0070268,cornification;GO:0150115,cell-substrate junction organization;GO:0005882,intermediate filament;GO:0045095,k…	NA
chr5	154940489	154940806	318	*	A2780_CDDP_peak_11122	15	3.05092	4.2897	1.54582	Promoter (<=1kb)	5	154941073	154969411	28339	1	ENSG00000082515	ENST00000523037	-267	MRPL22	protein_coding	GO:0006414,translational elongation;GO:0006415,translational termination;GO:0022411,cellular component disassembly;GO:0022613,ribonucleoprotein complex biogenesis;GO:0032543,mitochondrial translation;GO:0032984,protein-containing complex disassembly;GO:0042254,ribosome biogenesis;GO:0042255,ribosome assembly;GO:0043624,cellular protein complex disassembly;GO:0070125,mitochondrial translational el…	ko03010,Ribosome
chr5	14141964	14142798	835	*	A2780_CDDP_peak_10655	15	3.34091	4.28995	1.53338	Promoter (<=1kb)	5	14143342	14510204	366863	1	ENSG00000038382	ENST00000344204	-544	TRIO	protein_coding	GO:0007264,small GTPase mediated signal transduction;GO:0007409,axonogenesis;GO:0007411,axon guidance;GO:0043065,positive regulation of apoptotic process;GO:0043068,positive regulation of programmed cell death;GO:0045444,fat cell differentiation;GO:0045598,regulation of fat cell differentiation;GO:0045599,negative regulation of fat cell differentiation;GO:0051056,regulation of small GTPase mediat…	ko04140,Autophagy - animal;ko05219,Bladder cancer
chr18	48136971	48138155	1185	*	A2780_CDDP_peak_6612	15	3.12305	4.29043	1.55025	Promoter (<=1kb)	18	48026673	48137361	110689	2	ENSG00000184828	ENST00000535628	0	ZBTB7C	protein_coding	GO:0045444,fat cell differentiation;GO:0045598,regulation of fat cell differentiation;GO:0045600,positive regulation of fat cell differentiation;GO:0051098,regulation of binding;GO:0051101,regulation of DNA binding;GO:1903025,regulation of RNA polymerase II regulatory region sequence-specific DNA binding;GO:2000677,regulation of transcription regulatory region DNA binding	ko05202,Transcriptional misregulation in cancer;ko05221,Acute myeloid leukemia
chr8	75406554	75408187	1634	*	A2780_CDDP_peak_12823	15	3.31844	4.29046	1.54614	Promoter (<=1kb)	8	75407914	75527134	119221	1	ENSG00000164749	ENST00000494318	0	HNF4G	protein_coding	GO:0005819,spindle;GO:0045171,intercellular bridge;GO:0072686,mitotic spindle	ko04950,Maturity onset diabetes of the young
chr3	49092675	49093937	1263	*	A2780_CDDP_peak_9500	15	3.17684	4.2912	1.55675	Promoter (<=1kb)	3	49030212	49093611	63400	2	ENSG00000198218	ENST00000424300	0	QRICH1	protein_coding	GO:0006984,ER-nucleus signaling pathway;GO:0006986,response to unfolded protein;GO:0030968,endoplasmic reticulum unfolded protein response;GO:0034620,cellular response to unfolded protein;GO:0034976,response to endoplasmic reticulum stress;GO:0035966,response to topologically incorrect protein;GO:0035967,cellular response to topologically incorrect protein;GO:0036499,PERK-mediated unfolded protei…	NA
chr14	24323780	24324029	250	*	A2780_CDDP_peak_4350	15	3.34321	4.29158	1.5316	Promoter (<=1kb)	14	24322396	24323563	1168	2	ENSG00000129467	ENST00000554936	-217	ADCY4	protein_coding	GO:0002437,inflammatory response to antigenic stimulus;GO:0002683,negative regulation of immune system process;GO:0002861,regulation of inflammatory response to antigenic stimulus;GO:0002862,negative regulation of inflammatory response to antigenic stimulus;GO:0003014,renal system process;GO:0003091,renal water homeostasis;GO:0006163,purine nucleotide metabolic process;GO:0006164,purine nucleotid…	ko00230,Purine metabolism;ko01522,Endocrine resistance;ko04015,Rap1 signaling pathway;ko04020,Calcium signaling pathway;ko04022,cGMP-PKG signaling pathway;ko04024,cAMP signaling pathway;ko04062,Chemokine signaling pathway;ko04072,Phospholipase D signaling pathway;ko04114,Oocyte meiosis;ko04211,Longevity regulating pathway;ko04213,Longevity regulating pathway - multiple species;ko04261,Adrenergic …
chr16	84841362	84841704	343	*	A2780_CDDP_peak_5578	15	3.39805	4.29199	1.531	Promoter (<=1kb)	16	84842003	84873110	31108	1	ENSG00000103196	ENST00000563066	-299	CRISPLD2	protein_coding	GO:0002275,myeloid cell activation involved in immune response;GO:0002283,neutrophil activation involved in immune response;GO:0002444,myeloid leukocyte mediated immunity;GO:0002446,neutrophil mediated immunity;GO:0010171,body morphogenesis;GO:0030198,extracellular matrix organization;GO:0030323,respiratory tube development;GO:0030324,lung development;GO:0036230,granulocyte activation;GO:0042119,…	NA
chr11	119066968	119068235	1268	*	A2780_CDDP_peak_3114	15	2.97532	4.29254	1.56005	Promoter (<=1kb)	11	119067818	119081972	14155	1	ENSG00000160695	ENST00000621676	0	VPS11	protein_coding	GO:0006914,autophagy;GO:0061919,process utilizing autophagic mechanism;GO:0005765,lysosomal membrane;GO:0005769,early endosome;GO:0005770,late endosome;GO:0005774,vacuolar membrane;GO:0005776,autophagosome;GO:0010008,endosome membrane;GO:0030135,coated vesicle;GO:0030136,clathrin-coated vesicle;GO:0031902,late endosome membrane;GO:0098852,lytic vacuole membrane;GO:0099023,vesicle tethering complex	NA
chr11	2141693	2142212	520	*	A2780_CDDP_peak_1998	15	3.31632	4.29269	1.52747	Promoter (<=1kb)	11	2132500	2141238	8739	2	ENSG00000167244	ENST00000434045	-455	IGF2	protein_coding	GO:0000271,polysaccharide biosynthetic process;GO:0000280,nuclear division;GO:0001501,skeletal system development;GO:0001503,ossification;GO:0001649,osteoblast differentiation;GO:0001701,in utero embryonic development;GO:0001890,placenta development;GO:0001892,embryonic placenta development;GO:0001935,endothelial cell proliferation;GO:0001936,regulation of endothelial cell proliferation;GO:000193…	ko04010,MAPK signaling pathway;ko04014,Ras signaling pathway;ko04151,PI3K-Akt signaling pathway;ko05205,Proteoglycans in cancer;ko05225,Hepatocellular carcinoma
chr8	100559272	100559548	277	*	A2780_CDDP_peak_12966	15	3.09387	4.29303	1.56038	Promoter (<=1kb)	8	100529525	100559526	30002	2	ENSG00000186106	ENST00000524072	0	ANKRD46	protein_coding	NA	ko04024,cAMP signaling pathway;ko04062,Chemokine signaling pathway;ko04064,NF-kappa B signaling pathway;ko04210,Apoptosis;ko04380,Osteoclast differentiation;ko04620,Toll-like receptor signaling pathway;ko04621,NOD-like receptor signaling pathway;ko04622,RIG-I-like receptor signaling pathway;ko04623,Cytosolic DNA-sensing pathway;ko04625,C-type lectin receptor signaling pathway;ko04657,IL-17 signal…
chr8	144427523	144428202	680	*	A2780_CDDP_peak_13347	15	3.0751	4.294	1.55929	Promoter (<=1kb)	8	144424965	144427294	2330	2	ENSG00000160948	ENST00000531924	-229	VPS28	protein_coding	GO:0006897,endocytosis;GO:0006914,autophagy;GO:0007032,endosome organization;GO:0007034,vacuolar transport;GO:0009896,positive regulation of catabolic process;GO:0010256,endomembrane system organization;GO:0016050,vesicle organization;GO:0016197,endosomal transport;GO:0016236,macroautophagy;GO:0019058,viral life cycle;GO:0019068,virion assembly;GO:0030100,regulation of endocytosis;GO:0031396,regu…	ko04144,Endocytosis
chr4	70703346	70704236	891	*	A2780_CDDP_peak_10294	15	3.35338	4.29504	1.52828	Promoter (<=1kb)	4	70704204	70705230	1027	1	ENSG00000018189	ENST00000514898	0	RUFY3	protein_coding	GO:0001558,regulation of cell growth;GO:0007015,actin filament organization;GO:0007163,establishment or maintenance of cell polarity;GO:0007409,axonogenesis;GO:0008361,regulation of cell size;GO:0010720,positive regulation of cell development;GO:0010721,negative regulation of cell development;GO:0010975,regulation of neuron projection development;GO:0010977,negative regulation of neuron projectio…	ko04144,Endocytosis
chr1	109090478	109091248	771	*	A2780_CDDP_peak_667	15	3.19509	4.29636	1.55074	Promoter (<=1kb)	1	109090764	109096934	6171	1	ENSG00000215717	ENST00000338272	0	TMEM167B	protein_coding	NA	NA
chr19	48867272	48868485	1214	*	A2780_CDDP_peak_7293	15	3.20392	4.29638	1.55093	Promoter (<=1kb)	19	48837097	48868454	31358	2	ENSG00000105559	ENST00000355496	0	PLEKHA4	protein_coding	GO:0001736,establishment of planar polarity;GO:0001738,morphogenesis of a polarized epithelium;GO:0002009,morphogenesis of an epithelium;GO:0006644,phospholipid metabolic process;GO:0006650,glycerophospholipid metabolic process;GO:0006661,phosphatidylinositol biosynthetic process;GO:0007164,establishment of tissue polarity;GO:0008654,phospholipid biosynthetic process;GO:0016055,Wnt signaling path…	NA
chr8	81112345	81115559	3215	*	A2780_CDDP_peak_12849	15	3.04261	4.29714	1.55792	Promoter (<=1kb)	8	80967810	81112068	144259	2	ENSG00000076641	ENST00000220597	-277	PAG1	protein_coding	GO:0002250,adaptive immune response;GO:0002253,activation of immune response;GO:0002429,immune response-activating cell surface receptor signaling pathway;GO:0002683,negative regulation of immune system process;GO:0002694,regulation of leukocyte activation;GO:0002695,negative regulation of leukocyte activation;GO:0002757,immune response-activating signal transduction;GO:0002764,immune response-re…	NA
chr16	23556035	23558270	2236	*	A2780_CDDP_peak_5339	15	3.19602	4.29727	1.5635	Promoter (<=1kb)	16	23557721	23574387	16667	1	ENSG00000103353	ENST00000567212	0	UBFD1	protein_coding	GO:0045296,cadherin binding;GO:0050839,cell adhesion molecule binding	NA
chr11	70139267	70140808	1542	*	A2780_CDDP_peak_2671	15	2.95255	4.29794	1.56514	Promoter (<=1kb)	11	70141594	70161642	20049	1	ENSG00000131620	ENST00000531300	-786	ANO1	protein_coding	GO:0001678,cellular glucose homeostasis;GO:0002790,peptide secretion;GO:0002791,regulation of peptide secretion;GO:0002793,positive regulation of peptide secretion;GO:0006820,anion transport;GO:0006821,chloride transport;GO:0007200,phospholipase C-activating G protein-coupled receptor signaling pathway;GO:0009266,response to temperature stimulus;GO:0009306,protein secretion;GO:0009408,response to…	ko04740,Olfactory transduction
chr1	36450723	36450963	241	*	A2780_CDDP_peak_360	15	3.25482	4.29868	1.55136	Promoter (<=1kb)	1	36417906	36450451	32546	2	ENSG00000116885	ENST00000235532	-272	OSCP1	protein_coding	GO:0009636,response to toxic substance;GO:0042908,xenobiotic transport;GO:0098754,detoxification;GO:0140115,export across plasma membrane;GO:0009925,basal plasma membrane;GO:0045178,basal part of cell	NA
chr19	40411415	40412028	614	*	A2780_CDDP_peak_7147	15	2.98539	4.2993	1.56418	Promoter (1-2kb)	19	40408340	40410160	1821	2	ENSG00000105227	ENST00000674899	-1255	PRX	protein_coding	GO:0007009,plasma membrane organization;GO:0007272,ensheathment of neurons;GO:0007422,peripheral nervous system development;GO:0008366,axon ensheathment;GO:0008380,RNA splicing;GO:0010001,glial cell differentiation;GO:0010256,endomembrane system organization;GO:0014037,Schwann cell differentiation;GO:0014044,Schwann cell development;GO:0021782,glial cell development;GO:0022011,myelination in peri…	NA
chr19	1261458	1261871	414	*	A2780_CDDP_peak_6803	15	2.89456	4.29934	1.56326	Promoter (<=1kb)	19	1261821	1264698	2878	1	ENSG00000099622	ENST00000589161	0	CIRBP	protein_coding	NA	ko03040,Spliceosome
chr3	31960612	31961003	392	*	A2780_CDDP_peak_9377	15	3.3431	4.29968	1.55217	Promoter (<=1kb)	3	31822128	31960336	138209	2	ENSG00000144645	ENST00000466604	-276	OSBPL10	protein_coding	GO:0006869,lipid transport;GO:0010876,lipid localization	ko04979,Cholesterol metabolism
chr1	155255684	155256156	473	*	A2780_CDDP_peak_836	15	3.35188	4.30269	1.53124	Promoter (<=1kb)	1	155252749	155255483	2735	2	ENSG00000160767	ENST00000481822	-201	FAM189B	protein_coding	GO:0050699,WW domain binding	NA
chr10	96129848	96130432	585	*	A2780_CDDP_peak_1759	15	3.21599	4.30278	1.56524	Promoter (<=1kb)	10	96130056	96151566	21511	1	ENSG00000177853	ENST00000539666	0	ZNF518A	protein_coding	GO:0006325,chromatin organization	NA
chr19	3500156	3500797	642	*	A2780_CDDP_peak_6846	15	3.26134	4.30445	1.57006	Promoter (<=1kb)	19	3490821	3500637	9817	2	ENSG00000129932	ENST00000672935	0	DOHH	protein_coding	GO:0018205,peptidyl-lysine modification;GO:0051604,protein maturation;GO:0004497,monooxygenase activity;GO:0005506,iron ion binding;GO:0016705,oxidoreductase activity, acting on paired donors, with incorporation or reduction of molecular oxygen	NA
chr2	205749033	205749431	399	*	A2780_CDDP_peak_8143	15	3.29033	4.30501	1.55097	Promoter (<=1kb)	2	205749691	205763807	14117	1	ENSG00000118257	ENST00000460987	-260	NRP2	protein_coding	GO:0001525,angiogenesis;GO:0001667,ameboidal-type cell migration;GO:0001755,neural crest cell migration;GO:0001764,neuron migration;GO:0001935,endothelial cell proliferation;GO:0001936,regulation of endothelial cell proliferation;GO:0001938,positive regulation of endothelial cell proliferation;GO:0003002,regionalization;GO:0003007,heart morphogenesis;GO:0003148,outflow tract septum morphogenesis;…	ko04360,Axon guidance;ko05166,Human T-cell leukemia virus 1 infection
chr2	159614853	159616118	1266	*	A2780_CDDP_peak_7970	15	3.32439	4.30534	1.57108	Promoter (<=1kb)	2	159448316	159615560	167245	2	ENSG00000123636	ENST00000437839	0	BAZ2B	protein_coding	GO:0006325,chromatin organization;GO:0006338,chromatin remodeling;GO:0007568,aging	NA
chr4	26856053	26857297	1245	*	A2780_CDDP_peak_10183	15	3.28591	4.306	1.56938	Promoter (<=1kb)	4	26857601	27023947	166347	1	ENSG00000109689	ENST00000477474	-304	STIM2	protein_coding	GO:0006816,calcium ion transport;GO:0006874,cellular calcium ion homeostasis;GO:0006875,cellular metal ion homeostasis;GO:0055074,calcium ion homeostasis;GO:0072503,cellular divalent inorganic cation homeostasis;GO:0072507,divalent inorganic cation homeostasis;GO:0005246,calcium channel regulator activity;GO:0016247,channel regulator activity;GO:0099106,ion channel regulator activity	ko04020,Calcium signaling pathway
chr8	70665775	70669875	4101	*	A2780_CDDP_peak_12791	15	3.03787	4.30635	1.56774	Promoter (<=1kb)	8	70635318	70669174	33857	2	ENSG00000147592	ENST00000522447	0	LACTB2	protein_coding	GO:0090305,nucleic acid phosphodiester bond hydrolysis;GO:0090501,RNA phosphodiester bond hydrolysis;GO:0090502,RNA phosphodiester bond hydrolysis, endonucleolytic;GO:0005759,mitochondrial matrix;GO:0003727,single-stranded RNA binding;GO:0004518,nuclease activity;GO:0004519,endonuclease activity;GO:0004521,endoribonuclease activity;GO:0004540,ribonuclease activity;GO:0140098,catalytic activity, a…	NA
chr17	75205083	75205618	536	*	A2780_CDDP_peak_6232	15	3.37298	4.30729	1.53543	Promoter (<=1kb)	17	75205659	75215775	10117	1	ENSG00000125450	ENST00000583569	-41	NUP85	protein_coding	GO:0000280,nuclear division;GO:0001655,urogenital system development;GO:0001822,kidney development;GO:0006090,pyruvate metabolic process;GO:0006091,generation of precursor metabolites and energy;GO:0006096,glycolytic process;GO:0006109,regulation of carbohydrate metabolic process;GO:0006110,regulation of glycolytic process;GO:0006140,regulation of nucleotide metabolic process;GO:0006163,purine nu…	ko03013,RNA transport
chr15	63156590	63156912	323	*	A2780_CDDP_peak_4983	15	3.36725	4.30733	1.55495	Promoter (<=1kb)	15	63153853	63156774	2922	2	ENSG00000185088	ENST00000462430	0	RPS27L	protein_coding	GO:0000028,ribosomal small subunit assembly;GO:0000075,cell cycle checkpoint signaling;GO:0000077,DNA damage checkpoint signaling;GO:0000082,G1/S transition of mitotic cell cycle;GO:0006417,regulation of translation;GO:0006919,activation of cysteine-type endopeptidase activity involved in apoptotic process;GO:0006978,DNA damage response, signal transduction by p53 class mediator resulting in tran…	ko03010,Ribosome
chr18	3816201	3816819	619	*	A2780_CDDP_peak_6363	15	3.09155	4.30774	1.56138	Promoter (2-3kb)	18	3679844	3814063	134220	2	ENSG00000170579	ENST00000485480	-2138	DLGAP1	protein_coding	GO:0010469,regulation of signaling receptor activity;GO:0031644,regulation of nervous system process;GO:0050804,modulation of chemical synaptic transmission;GO:0098962,regulation of postsynaptic neurotransmitter receptor activity;GO:0099177,regulation of trans-synaptic signaling;GO:0099601,regulation of neurotransmitter receptor activity;GO:0014069,postsynaptic density;GO:0032279,asymmetric synap…	ko04724,Glutamatergic synapse
chr16	19113491	19114214	724	*	A2780_CDDP_peak_5317	15	3.33437	4.30816	1.5701	Promoter (<=1kb)	16	19113932	19116455	2524	1	ENSG00000205730	ENST00000566735	0	ITPRIPL2	protein_coding	NA	NA
chr6	166542945	166543354	410	*	A2780_CDDP_peak_11998	15	3.11893	4.30922	1.56804	Promoter (<=1kb)	6	166412748	166542450	129703	2	ENSG00000071242	ENST00000405189	-495	RPS6KA2	protein_coding	GO:0000287,magnesium ion binding;GO:0004674,protein serine/threonine kinase activity;GO:0106310,protein serine kinase activity	ko04010,MAPK signaling pathway;ko04114,Oocyte meiosis;ko04150,mTOR signaling pathway;ko04714,Thermogenesis;ko04720,Long-term potentiation;ko04722,Neurotrophin signaling pathway;ko04914,Progesterone-mediated oocyte maturation;ko04931,Insulin resistance;ko05135,Yersinia infection
chr17	38426817	38427932	1116	*	A2780_CDDP_peak_5862	15	3.38518	4.30965	1.54232	Promoter (<=1kb)	17	38428464	38512385	83922	1	ENSG00000275832	ENST00000622683	-532	ARHGAP23	protein_coding	GO:0007264,small GTPase mediated signal transduction;GO:0043087,regulation of GTPase activity;GO:0043547,positive regulation of GTPase activity;GO:0051056,regulation of small GTPase mediated signal transduction;GO:0005096,GTPase activator activity;GO:0030695,GTPase regulator activity;GO:0060589,nucleoside-triphosphatase regulator activity	NA
chr1	26302767	26303847	1081	*	A2780_CDDP_peak_231	15	3.32378	4.31081	1.55604	Promoter (<=1kb)	1	26285876	26303167	17292	2	ENSG00000158062	ENST00000452980	0	UBXN11	protein_coding	GO:0010498,proteasomal protein catabolic process;GO:0043161,proteasome-mediated ubiquitin-dependent protein catabolic process;GO:0032182,ubiquitin-like protein binding;GO:0043130,ubiquitin binding	NA
chr6	109456184	109457866	1683	*	A2780_CDDP_peak_11765	15	3.25693	4.3109	1.56796	Promoter (<=1kb)	6	109444062	109455772	11711	2	ENSG00000135596	ENST00000358807	-412	MICAL1	protein_coding	GO:0001933,negative regulation of protein phosphorylation;GO:0006790,sulfur compound metabolic process;GO:0007015,actin filament organization;GO:0007596,blood coagulation;GO:0007599,hemostasis;GO:0008154,actin polymerization or depolymerization;GO:0010466,negative regulation of peptidase activity;GO:0010563,negative regulation of phosphorus metabolic process;GO:0010951,negative regulation of endo…	ko04530,Tight junction
chr2	121755059	121757056	1998	*	A2780_CDDP_peak_7896	15	3.22451	4.31179	1.5709	Promoter (<=1kb)	2	121755545	121767853	12309	1	ENSG00000211460	ENST00000536142	0	TSN	protein_coding	GO:0006310,DNA recombination;GO:0016246,RNA interference;GO:0016441,posttranscriptional gene silencing;GO:0016458,gene silencing;GO:0030422,production of siRNA involved in RNA interference;GO:0031047,gene silencing by RNA;GO:0031050,dsRNA processing;GO:0035194,post-transcriptional gene silencing by RNA;GO:0070918,production of small RNA involved in gene silencing by RNA;GO:0003697,single-stranded…	NA
chr19	29811102	29811355	254	*	A2780_CDDP_peak_7062	15	3.22105	4.31191	1.58569	Promoter (<=1kb)	19	29811991	29824312	12322	1	ENSG00000105173	ENST00000262643	-636	CCNE1	protein_coding	GO:0000079,regulation of cyclin-dependent protein serine/threonine kinase activity;GO:0000082,G1/S transition of mitotic cell cycle;GO:0000083,regulation of transcription involved in G1/S transition of mitotic cell cycle;GO:0000280,nuclear division;GO:0000723,telomere maintenance;GO:0006260,DNA replication;GO:0006261,DNA-dependent DNA replication;GO:0006270,DNA replication initiation;GO:0007059,c…	ko04110,Cell cycle;ko04114,Oocyte meiosis;ko04115,p53 signaling pathway;ko04151,PI3K-Akt signaling pathway;ko04218,Cellular senescence;ko04934,Cushing syndrome;ko05161,Hepatitis B;ko05162,Measles;ko05165,Human papillomavirus infection;ko05166,Human T-cell leukemia virus 1 infection;ko05169,Epstein-Barr virus infection;ko05203,Viral carcinogenesis;ko05206,MicroRNAs in cancer;ko05215,Prostate cance…
chr11	86670542	86675294	4753	*	A2780_CDDP_peak_2837	15	3.03726	4.31285	1.57449	Promoter (<=1kb)	11	86441108	86672198	231091	2	ENSG00000151376	ENST00000393324	0	ME3	protein_coding	GO:0006090,pyruvate metabolic process;GO:0006091,generation of precursor metabolites and energy;GO:0006099,tricarboxylic acid cycle;GO:0009060,aerobic respiration;GO:0015980,energy derivation by oxidation of organic compounds;GO:0043648,dicarboxylic acid metabolic process;GO:0045333,cellular respiration;GO:0005759,mitochondrial matrix;GO:0016614,oxidoreductase activity, acting on CH-OH group of d…	ko00620,Pyruvate metabolism;ko01200,Carbon metabolism;ko03320,PPAR signaling pathway
chr7	99471451	99472523	1073	*	A2780_CDDP_peak_12391	15	3.33058	4.31294	1.54825	Promoter (<=1kb)	7	99472890	99482326	9437	1	ENSG00000198556	ENST00000483089	-367	ZNF789	protein_coding	NA	NA
chr20	62952091	62952526	436	*	A2780_CDDP_peak_8780	15	2.98817	4.31306	1.58227	Promoter (<=1kb)	20	62952707	62968597	15891	1	ENSG00000101194	ENST00000370349	-181	SLC17A9	protein_coding	GO:0006820,anion transport;GO:0006862,nucleotide transport;GO:0015711,organic anion transport;GO:0015748,organophosphate ester transport;GO:0015865,purine nucleotide transport;GO:0015867,ATP transport;GO:0015868,purine ribonucleotide transport;GO:0015931,nucleobase-containing compound transport;GO:0051503,adenine nucleotide transport;GO:0072530,purine-containing compound transmembrane transport;G…	ko04142,Lysosome
chr14	21100789	21102340	1552	*	A2780_CDDP_peak_4311	15	3.03022	4.31358	1.57549	Promoter (<=1kb)	14	21101079	21101797	719	1	ENSG00000232070	ENST00000554844	0	TMEM253	protein_coding	NA	NA
chr1	150235374	150237915	2542	*	A2780_CDDP_peak_767	15	3.32715	4.31392	1.55673	Promoter (<=1kb)	1	150218417	150236112	17696	2	ENSG00000143401	ENST00000583931	0	ANP32E	protein_coding	GO:0006325,chromatin organization;GO:0006338,chromatin remodeling;GO:0034728,nucleosome organization;GO:0043486,histone exchange;GO:0071824,protein-DNA complex subunit organization;GO:0000118,histone deacetylase complex;GO:0000228,nuclear chromosome;GO:0000812,Swr1 complex;GO:0070603,SWI/SNF superfamily-type complex;GO:0097346,INO80-type complex;GO:1904949,ATPase complex;GO:0019208,phosphatase re…	NA
chr7	44490125	44490392	268	*	A2780_CDDP_peak_12207	15	3.3469	4.31407	1.54382	Promoter (<=1kb)	7	44485069	44490265	5197	2	ENSG00000015676	ENST00000497978	0	NUDCD3	protein_coding	GO:0006457,protein folding;GO:0044380,protein localization to cytoskeleton;GO:0044782,cilium organization;GO:0060271,cilium assembly;GO:0071539,protein localization to centrosome;GO:0072698,protein localization to microtubule cytoskeleton;GO:1905508,protein localization to microtubule organizing center;GO:0005868,cytoplasmic dynein complex;GO:0005875,microtubule associated complex;GO:0030286,dyne…	NA
chr15	65869773	65870266	494	*	A2780_CDDP_peak_5001	15	3.25798	4.31419	1.56774	Promoter (<=1kb)	15	65870013	65887791	17779	1	ENSG00000103769	ENST00000567671	0	RAB11A	protein_coding	GO:0003924,GTPase activity;GO:0005525,GTP binding;GO:0017111,nucleoside-triphosphatase activity;GO:0019001,guanyl nucleotide binding;GO:0032561,guanyl ribonucleotide binding	ko04144,Endocytosis;ko04961,Endocrine and other factor-regulated calcium reabsorption;ko04962,Vasopressin-regulated water reabsorption;ko04972,Pancreatic secretion;ko05164,Influenza A
chr11	75523809	75526548	2740	*	A2780_CDDP_peak_2748	15	2.99966	4.31442	1.58145	Promoter (<=1kb)	11	75434640	75525941	91302	2	ENSG00000158555	ENST00000336898	0	GDPD5	protein_coding	GO:0030426,growth cone;GO:0030427,site of polarized growth;GO:0150034,distal axon;GO:0004435,phosphatidylinositol phospholipase C activity;GO:0004620,phospholipase activity;GO:0004629,phospholipase C activity;GO:0008081,phosphoric diester hydrolase activity;GO:0016298,lipase activity;GO:0042578,phosphoric ester hydrolase activity	NA
chr12	1759863	1760589	727	*	A2780_CDDP_peak_3263	15	3.21829	4.31457	1.57006	Promoter (<=1kb)	12	1760729	1777915	17187	1	ENSG00000006831	ENST00000543456	-140	ADIPOR2	protein_coding	GO:0001525,angiogenesis;GO:0001558,regulation of cell growth;GO:0001659,temperature homeostasis;GO:0001667,ameboidal-type cell migration;GO:0002237,response to molecule of bacterial origin;GO:0006631,fatty acid metabolic process;GO:0006633,fatty acid biosynthetic process;GO:0007507,heart development;GO:0007565,female pregnancy;GO:0007584,response to nutrient;GO:0008643,carbohydrate transport;GO:0…	ko04152,AMPK signaling pathway;ko04211,Longevity regulating pathway;ko04920,Adipocytokine signaling pathway;ko04932,Non-alcoholic fatty liver disease (NAFLD)
chr11	65919949	65920593	645	*	A2780_CDDP_peak_2564	15	3.1046	4.31539	1.57043	Promoter (<=1kb)	11	65920130	65921544	1415	1	ENSG00000175550	ENST00000530791	0	DRAP1	protein_coding	GO:0046982,protein heterodimerization activity	NA
chr11	60918715	60919936	1222	*	A2780_CDDP_peak_2438	15	3.11666	4.3176	1.56855	Promoter (<=1kb)	11	60919678	60923376	3699	1	ENSG00000110108	ENST00000536171	0	TMEM109	protein_coding	GO:0008630,intrinsic apoptotic signaling pathway in response to DNA damage;GO:0009314,response to radiation;GO:0010212,response to ionizing radiation;GO:0010332,response to gamma radiation;GO:0034765,regulation of ion transmembrane transport;GO:0042771,intrinsic apoptotic signaling pathway in response to DNA damage by p53 class mediator;GO:0071214,cellular response to abiotic stimulus;GO:0071478,…	NA
chr5	168288725	168291275	2551	*	A2780_CDDP_peak_11146	15	3.11784	4.31928	1.58037	Promoter (<=1kb)	5	168291645	168472303	180659	1	ENSG00000113645	ENST00000265293	-370	WWC1	protein_coding	GO:0007163,establishment or maintenance of cell polarity;GO:0007219,Notch signaling pathway;GO:0007221,positive regulation of transcription of Notch receptor target;GO:0030010,establishment of cell polarity;GO:0032386,regulation of intracellular transport;GO:0035265,organ growth;GO:0035329,hippo signaling;GO:0035330,regulation of hippo signaling;GO:0035331,negative regulation of hippo signaling;G…	ko04390,Hippo signaling pathway;ko04392,Hippo signaling pathway - multiple species
chr15	70703543	70704483	941	*	A2780_CDDP_peak_5048	15	3.18453	4.32148	1.58443	Promoter (<=1kb)	15	70684357	70703275	18919	2	ENSG00000137831	ENST00000560167	-268	UACA	protein_coding	GO:0010950,positive regulation of endopeptidase activity;GO:0010952,positive regulation of peptidase activity;GO:0038061,NIK/NF-kappaB signaling;GO:0043280,positive regulation of cysteine-type endopeptidase activity involved in apoptotic process;GO:0043281,regulation of cysteine-type endopeptidase activity involved in apoptotic process;GO:0045862,positive regulation of proteolysis;GO:0052547,regu…	NA
chr9	72147480	72147851	372	*	A2780_CDDP_peak_13506	15	3.1765	4.32268	1.58003	Promoter (1-2kb)	9	72149351	72252223	102873	1	ENSG00000119125	ENST00000238018	-1500	GDA	protein_coding	GO:0006144,purine nucleobase metabolic process;GO:0006163,purine nucleotide metabolic process;GO:0006195,purine nucleotide catabolic process;GO:0006753,nucleoside phosphate metabolic process;GO:0009112,nucleobase metabolic process;GO:0009117,nucleotide metabolic process;GO:0009123,nucleoside monophosphate metabolic process;GO:0009125,nucleoside monophosphate catabolic process;GO:0009126,purine nu…	ko00230,Purine metabolism
chr11	14519835	14520293	459	*	A2780_CDDP_peak_2161	15	2.94867	4.32279	1.58864	Promoter (<=1kb)	11	14514342	14520072	5731	2	ENSG00000129084	ENST00000526443	0	PSMA1	protein_coding	GO:0000086,G2/M transition of mitotic cell cycle;GO:0000209,protein polyubiquitination;GO:0001666,response to hypoxia;GO:0001736,establishment of planar polarity;GO:0001738,morphogenesis of a polarized epithelium;GO:0002009,morphogenesis of an epithelium;GO:0002218,activation of innate immune response;GO:0002220,innate immune response activating cell surface receptor signaling pathway;GO:0002223,…	ko03050,Proteasome
chr17	49230468	49231116	649	*	A2780_CDDP_peak_6026	15	3.27179	4.32356	1.58949	Promoter (<=1kb)	17	49223366	49230787	7422	2	ENSG00000173868	ENST00000310544	0	PHOSPHO1	protein_coding	GO:0001501,skeletal system development;GO:0001503,ossification;GO:0001958,endochondral ossification;GO:0006644,phospholipid metabolic process;GO:0006646,phosphatidylethanolamine biosynthetic process;GO:0006650,glycerophospholipid metabolic process;GO:0006656,phosphatidylcholine biosynthetic process;GO:0008654,phospholipid biosynthetic process;GO:0021700,developmental maturation;GO:0030278,regulat…	ko00564,Glycerophospholipid metabolism
chr5	142108327	142110096	1770	*	A2780_CDDP_peak_11044	15	3.27086	4.32388	1.58052	Promoter (<=1kb)	5	142108779	142154440	45662	1	ENSG00000131507	ENST00000253814	0	NDFIP1	protein_coding	GO:0000018,regulation of DNA recombination;GO:0001818,negative regulation of cytokine production;GO:0002200,somatic diversification of immune receptors;GO:0002204,somatic recombination of immunoglobulin genes involved in immune response;GO:0002208,somatic diversification of immunoglobulins involved in immune response;GO:0002250,adaptive immune response;GO:0002285,lymphocyte activation involved in…	NA
chr1	19981320	19982483	1164	*	A2780_CDDP_peak_163	15	3.16576	4.32454	1.56784	Promoter (<=1kb)	1	19975438	19980416	4979	2	ENSG00000188257	ENST00000375111	-904	PLA2G2A	protein_coding	GO:0002694,regulation of leukocyte activation;GO:0006575,cellular modified amino acid metabolic process;GO:0006644,phospholipid metabolic process;GO:0006650,glycerophospholipid metabolic process;GO:0006654,phosphatidic acid biosynthetic process;GO:0006658,phosphatidylserine metabolic process;GO:0006820,anion transport;GO:0006869,lipid transport;GO:0006959,humoral immune response;GO:0008654,phosph…	ko00564,Glycerophospholipid metabolism;ko00565,Ether lipid metabolism;ko00590,Arachidonic acid metabolism;ko00591,Linoleic acid metabolism;ko00592,alpha-Linolenic acid metabolism;ko04014,Ras signaling pathway;ko04270,Vascular smooth muscle contraction;ko04972,Pancreatic secretion;ko04975,Fat digestion and absorption
chr10	70377479	70377952	474	*	A2780_CDDP_peak_1621	15	3.36396	4.32461	1.555	Promoter (<=1kb)	10	70298970	70376779	77810	2	ENSG00000172731	ENST00000395011	-700	LRRC20	protein_coding	NA	NA
chr19	17999103	18002255	3153	*	A2780_CDDP_peak_7022	15	3.34172	4.32471	1.55815	Promoter (<=1kb)	19	18001132	18014102	12971	1	ENSG00000105643	ENST00000379656	0	ARRDC2	protein_coding	NA	ko04621,NOD-like receptor signaling pathway
chr2	218566320	218569955	3636	*	A2780_CDDP_peak_8181	15	3.10934	4.32487	1.58423	Promoter (<=1kb)	2	218450251	218568351	118101	2	ENSG00000135913	ENST00000258399	0	USP37	protein_coding	GO:0000082,G1/S transition of mitotic cell cycle;GO:0006260,DNA replication;GO:0006275,regulation of DNA replication;GO:0016579,protein deubiquitination;GO:0035871,protein K11-linked deubiquitination;GO:0044772,mitotic cell cycle phase transition;GO:0044843,cell cycle G1/S phase transition;GO:0070646,protein modification by small protein removal;GO:0071108,protein K48-linked deubiquitination;GO:0…	NA
chr1	92488460	92488701	242	*	A2780_CDDP_peak_604	15	3.36262	4.3256	1.55053	Promoter (1-2kb)	1	92473043	92486925	13883	2	ENSG00000162676	ENST00000294702	-1535	GFI1	protein_coding	GO:0006479,protein methylation;GO:0008213,protein alkylation;GO:0016570,histone modification;GO:0016571,histone methylation;GO:0018022,peptidyl-lysine methylation;GO:0018205,peptidyl-lysine modification;GO:0031056,regulation of histone modification;GO:0031060,regulation of histone methylation;GO:0032259,methylation;GO:0034968,histone lysine methylation;GO:0043414,macromolecule methylation;GO:0051…	NA
chr15	101724889	101725315	427	*	A2780_CDDP_peak_5194	15	3.25358	4.32608	1.58034	Promoter (<=1kb)	15	101653596	101724473	70878	2	ENSG00000185418	ENST00000335968	-416	TARS3	protein_coding	GO:0006399,tRNA metabolic process;GO:0006418,tRNA aminoacylation for protein translation;GO:0006520,cellular amino acid metabolic process;GO:0034660,ncRNA metabolic process;GO:0043038,amino acid activation;GO:0043039,tRNA aminoacylation;GO:0004812,aminoacyl-tRNA ligase activity;GO:0016874,ligase activity;GO:0016875,ligase activity, forming carbon-oxygen bonds;GO:0140098,catalytic activity, acting…	ko00970,Aminoacyl-tRNA biosynthesis
chr11	5690703	5691742	1040	*	A2780_CDDP_peak_2027	15	3.11921	4.32695	1.58256	Promoter (<=1kb)	11	5691027	5698476	7450	1	ENSG00000132274	ENST00000414641	0	TRIM22	protein_coding	GO:0000209,protein polyubiquitination;GO:0006914,autophagy;GO:0007249,I-kappaB kinase/NF-kappaB signaling;GO:0009615,response to virus;GO:0009896,positive regulation of catabolic process;GO:0010506,regulation of autophagy;GO:0010508,positive regulation of autophagy;GO:0019058,viral life cycle;GO:0031331,positive regulation of cellular catabolic process;GO:0034341,response to interferon-gamma;GO:0…	ko05170,Human immunodeficiency virus 1 infection
chr20	4685663	4686827	1165	*	A2780_CDDP_peak_8403	15	3.21994	4.32727	1.57697	Promoter (<=1kb)	20	4686350	4701590	15241	1	ENSG00000171867	ENST00000430350	0	PRNP	protein_coding	GO:0001818,negative regulation of cytokine production;GO:0001933,negative regulation of protein phosphorylation;GO:0002253,activation of immune response;GO:0002429,immune response-activating cell surface receptor signaling pathway;GO:0002683,negative regulation of immune system process;GO:0002694,regulation of leukocyte activation;GO:0002695,negative regulation of leukocyte activation;GO:0002757,…	ko04216,Ferroptosis;ko05020,Prion diseases
chr4	127880186	127881119	934	*	A2780_CDDP_peak_10486	15	3.13589	4.3283	1.57605	Promoter (<=1kb)	4	127880893	127883516	2624	1	ENSG00000142731	ENST00000511942	0	PLK4	protein_coding	GO:0000086,G2/M transition of mitotic cell cycle;GO:0000910,cytokinesis;GO:0001701,in utero embryonic development;GO:0001890,placenta development;GO:0001892,embryonic placenta development;GO:0007098,centrosome cycle;GO:0007099,centriole replication;GO:0010389,regulation of G2/M transition of mitotic cell cycle;GO:0010638,positive regulation of organelle organization;GO:0010824,regulation of centr…	ko04068,FoxO signaling pathway
chr2	99340097	99340857	761	*	A2780_CDDP_peak_7807	15	3.38216	4.32876	1.55963	Promoter (<=1kb)	2	99322111	99340702	18592	2	ENSG00000115514	ENST00000409705	0	TXNDC9	protein_coding	GO:0030496,midbody;GO:0045296,cadherin binding;GO:0050839,cell adhesion molecule binding	NA
chr20	25623018	25624428	1411	*	A2780_CDDP_peak_8500	15	2.95425	4.32968	1.58344	Promoter (<=1kb)	20	25612935	25624014	11080	2	ENSG00000170191	ENST00000304788	0	NANP	protein_coding	GO:0006040,amino sugar metabolic process;GO:0006044,N-acetylglucosamine metabolic process;GO:0006054,N-acetylneuraminate metabolic process;GO:0016053,organic acid biosynthetic process;GO:0046349,amino sugar biosynthetic process;GO:0046394,carboxylic acid biosynthetic process;GO:1901071,glucosamine-containing compound metabolic process;GO:0016791,phosphatase activity;GO:0042578,phosphoric ester hy…	ko00520,Amino sugar and nucleotide sugar metabolism
chr9	107490242	107490634	393	*	A2780_CDDP_peak_13641	15	3.06332	4.33221	1.59483	Promoter (<=1kb)	9	107488989	107490482	1494	2	ENSG00000136826	ENST00000420475	0	KLF4	protein_coding	GO:0000082,G1/S transition of mitotic cell cycle;GO:0000302,response to reactive oxygen species;GO:0001525,angiogenesis;GO:0001654,eye development;GO:0001667,ameboidal-type cell migration;GO:0001701,in utero embryonic development;GO:0001704,formation of primary germ layer;GO:0001707,mesoderm formation;GO:0001709,cell fate determination;GO:0001710,mesodermal cell fate commitment;GO:0001818,negativ…	ko04550,Signaling pathways regulating pluripotency of stem cells
chr9	95317539	95318018	480	*	A2780_CDDP_peak_13600	15	3.38192	4.33314	1.56099	Promoter (<=1kb)	9	95099054	95317709	218656	2	ENSG00000158169	ENST00000289081	0	FANCC	protein_coding	GO:0000302,response to reactive oxygen species;GO:0000303,response to superoxide;GO:0000305,response to oxygen radical;GO:0002262,myeloid cell homeostasis;GO:0006289,nucleotide-excision repair;GO:0006801,superoxide metabolic process;GO:0006979,response to oxidative stress;GO:0007281,germ cell development;GO:0009636,response to toxic substance;GO:0010035,response to inorganic substance;GO:0019430,…	ko03460,Fanconi anemia pathway
chr7	103148895	103149498	604	*	A2780_CDDP_peak_12432	15	3.43559	4.33434	1.55519	Promoter (<=1kb)	7	103099776	103149099	49324	2	ENSG00000161048	ENST00000465647	0	NAPEPLD	protein_coding	GO:0001523,retinoid metabolic process;GO:0001659,temperature homeostasis;GO:0006066,alcohol metabolic process;GO:0006576,cellular biogenic amine metabolic process;GO:0006644,phospholipid metabolic process;GO:0006650,glycerophospholipid metabolic process;GO:0006720,isoprenoid metabolic process;GO:0006721,terpenoid metabolic process;GO:0007568,aging;GO:0007631,feeding behavior;GO:0009308,amine meta…	ko04723,Retrograde endocannabinoid signaling
chr6	38639381	38640652	1272	*	A2780_CDDP_peak_11552	15	3.1457	4.33468	1.58412	Promoter (<=1kb)	6	38168451	38639929	471479	2	ENSG00000183826	ENST00000481247	0	BTBD9	protein_coding	GO:0006897,endocytosis;GO:0007611,learning or memory;GO:0007613,memory;GO:0007616,long-term memory;GO:0007622,rhythmic behavior;GO:0007623,circadian rhythm;GO:0007626,locomotory behavior;GO:0008344,adult locomotory behavior;GO:0018958,phenol-containing compound metabolic process;GO:0022410,circadian sleep/wake cycle process;GO:0030100,regulation of endocytosis;GO:0030431,sleep;GO:0030534,adult be…	NA
chr12	6568038	6568837	800	*	A2780_CDDP_peak_3298	15	3.32214	4.3356	1.56183	Promoter (<=1kb)	12	6556870	6568332	11463	2	ENSG00000111641	ENST00000620535	0	NOP2	protein_coding	GO:0000027,ribosomal large subunit assembly;GO:0000154,rRNA modification;GO:0000470,maturation of LSU-rRNA;GO:0001510,RNA methylation;GO:0006364,rRNA processing;GO:0009451,RNA modification;GO:0016072,rRNA metabolic process;GO:0022613,ribonucleoprotein complex biogenesis;GO:0022618,ribonucleoprotein complex assembly;GO:0031167,rRNA methylation;GO:0032259,methylation;GO:0034470,ncRNA processing;GO:…	NA
chr8	47357418	47358472	1055	*	A2780_CDDP_peak_12687	15	3.11928	4.33579	1.59539	Promoter (2-3kb)	8	47360819	47440397	79579	1	ENSG00000164808	ENST00000521918	-2347	SPIDR	protein_coding	GO:0000018,regulation of DNA recombination;GO:0000724,double-strand break repair via homologous recombination;GO:0000725,recombinational repair;GO:0006282,regulation of DNA repair;GO:0006302,double-strand break repair;GO:0006310,DNA recombination;GO:0009314,response to radiation;GO:0010035,response to inorganic substance;GO:0010212,response to ionizing radiation;GO:0010569,regulation of double-st…	NA
chr4	22474976	22475774	799	*	A2780_CDDP_peak_10168	15	3.3271	4.33625	1.55588	Promoter (1-2kb)	4	22438258	22473818	35561	2	ENSG00000152990	ENST00000514129	-1158	ADGRA3	protein_coding	GO:0009897,external side of plasma membrane;GO:0098552,side of membrane	NA
chr12	31728268	31729717	1450	*	A2780_CDDP_peak_3453	15	3.34877	4.3367	1.55845	Promoter (<=1kb)	12	31671142	31729021	57880	2	ENSG00000151743	ENST00000281471	0	AMN1	protein_coding	GO:0010498,proteasomal protein catabolic process;GO:0031146,SCF-dependent proteasomal ubiquitin-dependent protein catabolic process;GO:0043161,proteasome-mediated ubiquitin-dependent protein catabolic process;GO:0000151,ubiquitin ligase complex;GO:0019005,SCF ubiquitin ligase complex;GO:0031461,cullin-RING ubiquitin ligase complex	NA
chr3	15099529	15100301	773	*	A2780_CDDP_peak_9305	16	3.36751	4.3373	1.60257	Promoter (<=1kb)	3	15073605	15099163	25559	2	ENSG00000131381	ENST00000476527	-366	RBSN	protein_coding	GO:0006892,post-Golgi vesicle-mediated transport;GO:0006896,Golgi to vacuole transport;GO:0007030,Golgi organization;GO:0007034,vacuolar transport;GO:0007041,lysosomal transport;GO:0007596,blood coagulation;GO:0007599,hemostasis;GO:0010256,endomembrane system organization;GO:0016197,endosomal transport;GO:0016482,cytosolic transport;GO:0042060,wound healing;GO:0042147,retrograde transport, endoso…	ko04144,Endocytosis
chr9	128656388	128657094	707	*	A2780_CDDP_peak_13775	15	3.38083	4.33882	1.5792	Promoter (<=1kb)	9	128633653	128656847	23195	2	ENSG00000119333	ENST00000372715	0	DYNC2I2	protein_coding	GO:0000086,G2/M transition of mitotic cell cycle;GO:0002478,antigen processing and presentation of exogenous peptide antigen;GO:0002495,antigen processing and presentation of peptide antigen via MHC class II;GO:0002504,antigen processing and presentation of peptide or polysaccharide antigen via MHC class II;GO:0006888,endoplasmic reticulum to Golgi vesicle-mediated transport;GO:0006914,autophagy;…	ko04145,Phagosome;ko04962,Vasopressin-regulated water reabsorption;ko05132,Salmonella infection
chr19	44954577	44954995	419	*	A2780_CDDP_peak_7209	15	3.10576	4.3394	1.59314	Promoter (<=1kb)	19	44954585	44987862	33278	1	ENSG00000104853	ENST00000588855	0	CLPTM1	protein_coding	GO:0002521,leukocyte differentiation;GO:0002694,regulation of leukocyte activation;GO:0030098,lymphocyte differentiation;GO:0030217,T cell differentiation;GO:0033077,T cell differentiation in thymus;GO:0033081,regulation of T cell differentiation in thymus;GO:0042110,T cell activation;GO:0045580,regulation of T cell differentiation;GO:0045619,regulation of lymphocyte differentiation;GO:0050863,re…	NA
chr20	25223611	25223894	284	*	A2780_CDDP_peak_8498	15	3.4065	4.33965	1.56291	Promoter (<=1kb)	20	25223867	25225733	1867	1	ENSG00000197586	ENST00000463734	0	ENTPD6	protein_coding	GO:0006753,nucleoside phosphate metabolic process;GO:0009132,nucleoside diphosphate metabolic process;GO:0009134,nucleoside diphosphate catabolic process;GO:0010035,response to inorganic substance;GO:0010038,response to metal ion;GO:0032026,response to magnesium ion;GO:0034655,nucleobase-containing compound catabolic process;GO:0034656,nucleobase-containing small molecule catabolic process;GO:004…	ko00230,Purine metabolism;ko00240,Pyrimidine metabolism
chr7	100673565	100674090	526	*	A2780_CDDP_peak_12407	15	3.36584	4.34042	1.55895	Promoter (<=1kb)	7	100673567	100678452	4886	1	ENSG00000172354	ENST00000451587	0	GNB2	protein_coding	GO:0006457,protein folding;GO:0005765,lysosomal membrane;GO:0005774,vacuolar membrane;GO:0005834,heterotrimeric G-protein complex;GO:0005925,focal adhesion;GO:0009898,cytoplasmic side of plasma membrane;GO:0019897,extrinsic component of plasma membrane;GO:0019898,extrinsic component of membrane;GO:0030055,cell-substrate junction;GO:0031234,extrinsic component of cytoplasmic side of plasma membran…	ko04014,Ras signaling pathway;ko04062,Chemokine signaling pathway;ko04151,PI3K-Akt signaling pathway;ko04371,Apelin signaling pathway;ko04713,Circadian entrainment;ko04723,Retrograde endocannabinoid signaling;ko04724,Glutamatergic synapse;ko04725,Cholinergic synapse;ko04726,Serotonergic synapse;ko04727,GABAergic synapse;ko04728,Dopaminergic synapse;ko04926,Relaxin signaling pathway;ko05032,Morphi…
chr12	122078080	122079231	1152	*	A2780_CDDP_peak_3956	15	3.26162	4.34044	1.59632	Promoter (<=1kb)	12	122078756	122147344	68589	1	ENSG00000175727	ENST00000319080	0	MLXIP	protein_coding	GO:0005741,mitochondrial outer membrane;GO:0019867,outer membrane;GO:0031968,organelle outer membrane;GO:0001216,DNA-binding transcription activator activity;GO:0001228,DNA-binding transcription activator activity, RNA polymerase II-specific	ko04931,Insulin resistance;ko04932,Non-alcoholic fatty liver disease (NAFLD)
chr20	58692009	58692531	523	*	A2780_CDDP_peak_8737	15	3.17449	4.34097	1.59015	Promoter (<=1kb)	20	58692800	58715844	23045	1	ENSG00000215440	ENST00000356091	-269	NPEPL1	protein_coding	GO:0004177,aminopeptidase activity;GO:0008235,metalloexopeptidase activity;GO:0008237,metallopeptidase activity;GO:0008238,exopeptidase activity;GO:0030145,manganese ion binding;GO:0070006,metalloaminopeptidase activity	ko00330,Arginine and proline metabolism;ko00480,Glutathione metabolism
chr5	75511210	75512990	1781	*	A2780_CDDP_peak_10819	15	3.20177	4.34103	1.59955	Promoter (<=1kb)	5	75356352	75511286	154935	2	ENSG00000113163	ENST00000644912	0	CERT1	protein_coding	GO:0001701,in utero embryonic development;GO:0003007,heart morphogenesis;GO:0003012,muscle system process;GO:0006643,membrane lipid metabolic process;GO:0006665,sphingolipid metabolic process;GO:0006672,ceramide metabolic process;GO:0006869,lipid transport;GO:0006936,muscle contraction;GO:0007005,mitochondrion organization;GO:0007029,endoplasmic reticulum organization;GO:0007507,heart development…	ko04137,Mitophagy - animal;ko04140,Autophagy - animal
chr1	85580269	85581147	879	*	A2780_CDDP_peak_582	15	3.1351	4.3417	1.58724	Promoter (<=1kb)	1	85580761	85583950	3190	1	ENSG00000142871	ENST00000451137	0	CCN1	protein_coding	GO:0001501,skeletal system development;GO:0001503,ossification;GO:0001525,angiogenesis;GO:0001649,osteoblast differentiation;GO:0001701,in utero embryonic development;GO:0001890,placenta development;GO:0001892,embryonic placenta development;GO:0002009,morphogenesis of an epithelium;GO:0002011,morphogenesis of an epithelial sheet;GO:0003007,heart morphogenesis;GO:0003170,heart valve development;GO…	ko04371,Apelin signaling pathway;ko04390,Hippo signaling pathway
chr11	102608132	102608549	418	*	A2780_CDDP_peak_2949	15	3.07195	4.34176	1.59775	Promoter (<=1kb)	11	102594688	102607850	13163	2	ENSG00000137674	ENST00000544938	-282	MMP20	protein_coding	GO:0022411,cellular component disassembly;GO:0022617,extracellular matrix disassembly;GO:0030198,extracellular matrix organization;GO:0030574,collagen catabolic process;GO:0031214,biomineral tissue development;GO:0032963,collagen metabolic process;GO:0034505,tooth mineralization;GO:0042475,odontogenesis of dentin-containing tooth;GO:0042476,odontogenesis;GO:0043062,extracellular structure organiz…	ko04657,IL-17 signaling pathway;ko04926,Relaxin signaling pathway;ko04928,Parathyroid hormone synthesis, secretion and action
chr12	13984148	13984485	338	*	A2780_CDDP_peak_3384	15	3.34912	4.34452	1.56196	Promoter (2-3kb)	12	13615599	13982002	366404	2	ENSG00000273079	ENST00000630791	-2146	GRIN2B	protein_coding	GO:0006816,calcium ion transport;GO:0006874,cellular calcium ion homeostasis;GO:0006875,cellular metal ion homeostasis;GO:0007204,positive regulation of cytosolic calcium ion concentration;GO:0007215,glutamate receptor signaling pathway;GO:0007611,learning or memory;GO:0010469,regulation of signaling receptor activity;GO:0010950,positive regulation of endopeptidase activity;GO:0010952,positive re…	ko04014,Ras signaling pathway;ko04015,Rap1 signaling pathway;ko04024,cAMP signaling pathway;ko04080,Neuroactive ligand-receptor interaction;ko04713,Circadian entrainment;ko04720,Long-term potentiation;ko04724,Glutamatergic synapse;ko04728,Dopaminergic synapse;ko05010,Alzheimer disease;ko05014,Amyotrophic lateral sclerosis (ALS);ko05016,Huntington disease;ko05030,Cocaine addiction;ko05031,Amphetam…
chr1	43368501	43368824	324	*	A2780_CDDP_peak_419	15	3.39748	4.34504	1.57487	Promoter (<=1kb)	1	43363398	43368074	4677	2	ENSG00000066322	ENST00000413844	-427	ELOVL1	protein_coding	GO:0000038,very long-chain fatty acid metabolic process;GO:0001676,long-chain fatty acid metabolic process;GO:0006163,purine nucleotide metabolic process;GO:0006164,purine nucleotide biosynthetic process;GO:0006631,fatty acid metabolic process;GO:0006633,fatty acid biosynthetic process;GO:0006636,unsaturated fatty acid biosynthetic process;GO:0006637,acyl-CoA metabolic process;GO:0006643,membrane…	ko00062,Fatty acid elongation;ko01040,Biosynthesis of unsaturated fatty acids;ko01212,Fatty acid metabolism
chr8	95099787	95101406	1620	*	A2780_CDDP_peak_12927	15	2.85259	4.34562	1.59965	Promoter (<=1kb)	8	95100394	95103457	3064	1	ENSG00000156170	ENST00000521063	0	NDUFAF6	protein_coding	GO:0007005,mitochondrion organization;GO:0010257,NADH dehydrogenase complex assembly;GO:0032981,mitochondrial respiratory chain complex I assembly;GO:0033108,mitochondrial respiratory chain complex assembly;GO:0005743,mitochondrial inner membrane;GO:0019866,organelle inner membrane	ko04714,Thermogenesis
chr1	26890474	26891179	706	*	A2780_CDDP_peak_243	15	3.10704	4.34674	1.58729	Promoter (<=1kb)	1	26876132	26890283	14152	2	ENSG00000142751	ENST00000374135	-191	GPN2	protein_coding	GO:0003924,GTPase activity;GO:0005525,GTP binding;GO:0017111,nucleoside-triphosphatase activity;GO:0019001,guanyl nucleotide binding;GO:0032561,guanyl ribonucleotide binding	NA
chr1	46180591	46181254	664	*	A2780_CDDP_peak_447	15	3.34598	4.34906	1.57651	Promoter (2-3kb)	1	46183433	46184882	1450	1	ENSG00000117472	ENST00000482143	-2179	TSPAN1	protein_coding	GO:0031647,regulation of protein stability;GO:0050821,protein stabilization;GO:0005765,lysosomal membrane;GO:0005774,vacuolar membrane;GO:0098852,lytic vacuole membrane	ko05202,Transcriptional misregulation in cancer
chr19	10429808	10430558	751	*	A2780_CDDP_peak_6924	15	3.39087	4.34958	1.57519	Promoter (<=1kb)	19	10430845	10467621	36777	1	ENSG00000065989	ENST00000293683	-287	PDE4A	protein_coding	GO:0006163,purine nucleotide metabolic process;GO:0006195,purine nucleotide catabolic process;GO:0006198,cAMP catabolic process;GO:0006753,nucleoside phosphate metabolic process;GO:0007606,sensory perception of chemical stimulus;GO:0007608,sensory perception of smell;GO:0009117,nucleotide metabolic process;GO:0009150,purine ribonucleotide metabolic process;GO:0009154,purine ribonucleotide catabol…	ko00230,Purine metabolism;ko04024,cAMP signaling pathway;ko04928,Parathyroid hormone synthesis, secretion and action;ko05032,Morphine addiction
chr12	990519	991806	1288	*	A2780_CDDP_peak_3258	16	3.22121	4.34969	1.60891	Promoter (<=1kb)	12	991208	1495933	504726	1	ENSG00000082805	ENST00000543086	0	ERC1	protein_coding	GO:0007249,I-kappaB kinase/NF-kappaB signaling;GO:0007252,I-kappaB phosphorylation;GO:0007274,neuromuscular synaptic transmission;GO:0016197,endosomal transport;GO:0016482,cytosolic transport;GO:0034331,cell junction maintenance;GO:0042147,retrograde transport, endosome to Golgi;GO:0043954,cellular component maintenance;GO:0048167,regulation of synaptic plasticity;GO:0050804,modulation of chemica…	ko04064,NF-kappa B signaling pathway
chr3	183252703	183252994	292	*	A2780_CDDP_peak_9951	15	3.40901	4.34998	1.57585	Promoter (<=1kb)	3	183253253	183273385	20133	1	ENSG00000176597	ENST00000326505	-259	B3GNT5	protein_coding	GO:0006486,protein glycosylation;GO:0006493,protein O-linked glycosylation;GO:0006643,membrane lipid metabolic process;GO:0006664,glycolipid metabolic process;GO:0009100,glycoprotein metabolic process;GO:0009101,glycoprotein biosynthetic process;GO:0009247,glycolipid biosynthetic process;GO:0016266,O-glycan processing;GO:0043413,macromolecule glycosylation;GO:0046467,membrane lipid biosynthetic p…	ko00601,Glycosphingolipid biosynthesis - lacto and neolacto series
chr2	222656225	222657435	1211	*	A2780_CDDP_peak_8196	15	3.37826	4.35135	1.58617	Promoter (<=1kb)	2	222566899	222656092	89194	2	ENSG00000116120	ENST00000281828	-133	FARSB	protein_coding	GO:0006399,tRNA metabolic process;GO:0006418,tRNA aminoacylation for protein translation;GO:0006520,cellular amino acid metabolic process;GO:0034660,ncRNA metabolic process;GO:0043038,amino acid activation;GO:0043039,tRNA aminoacylation;GO:0051259,protein complex oligomerization;GO:0051262,protein tetramerization;GO:0051290,protein heterotetramerization;GO:0051291,protein heterooligomerization;GO…	ko00970,Aminoacyl-tRNA biosynthesis
chr1	244653584	244653826	243	*	A2780_CDDP_peak_1284	16	3.10556	4.35191	1.60062	Promoter (<=1kb)	1	244653751	244691922	38172	1	ENSG00000121644	ENST00000418162	0	DESI2	protein_coding	GO:0016579,protein deubiquitination;GO:0070646,protein modification by small protein removal;GO:0004843,thiol-dependent deubiquitinase;GO:0008234,cysteine-type peptidase activity;GO:0008242,omega peptidase activity;GO:0019783,ubiquitin-like protein-specific protease activity;GO:0061578,Lys63-specific deubiquitinase activity;GO:0101005,deubiquitinase activity;GO:1990380,Lys48-specific deubiquitina…	NA
chr22	31290974	31291250	277	*	A2780_CDDP_peak_9035	15	3.36397	4.35219	1.5822	Promoter (<=1kb)	22	31281594	31290754	9161	2	ENSG00000100100	ENST00000480654	-220	PIK3IP1	protein_coding	GO:0010563,negative regulation of phosphorus metabolic process;GO:0014065,phosphatidylinositol 3-kinase signaling;GO:0014066,regulation of phosphatidylinositol 3-kinase signaling;GO:0014067,negative regulation of phosphatidylinositol 3-kinase signaling;GO:0019216,regulation of lipid metabolic process;GO:0033673,negative regulation of kinase activity;GO:0042326,negative regulation of phosphorylati…	ko04137,Mitophagy - animal;ko04140,Autophagy - animal
chr20	49981273	49982333	1061	*	A2780_CDDP_peak_8649	15	3.40135	4.35231	1.57536	Promoter (<=1kb)	20	49982980	49988886	5907	1	ENSG00000124216	ENST00000244050	-647	SNAI1	protein_coding	GO:0001501,skeletal system development;GO:0001503,ossification;GO:0001649,osteoblast differentiation;GO:0001701,in utero embryonic development;GO:0001704,formation of primary germ layer;GO:0001707,mesoderm formation;GO:0001837,epithelial to mesenchymal transition;GO:0001890,placenta development;GO:0001892,embryonic placenta development;GO:0001942,hair follicle development;GO:0002009,morphogenesis…	ko04520,Adherens junction
chr22	20777395	20777699	305	*	A2780_CDDP_peak_8977	15	3.17504	4.35267	1.59329	Promoter (1-2kb)	22	20779181	20787232	8052	1	ENSG00000099937	ENST00000406799	-1482	SERPIND1	protein_coding	GO:0007596,blood coagulation;GO:0007599,hemostasis;GO:0010466,negative regulation of peptidase activity;GO:0010951,negative regulation of endopeptidase activity;GO:0042060,wound healing;GO:0043086,negative regulation of catalytic activity;GO:0043687,post-translational protein modification;GO:0045861,negative regulation of proteolysis;GO:0050817,coagulation;GO:0050878,regulation of body fluid leve…	ko04610,Complement and coagulation cascades
chr3	12995364	12995616	253	*	A2780_CDDP_peak_9287	15	3.41347	4.35315	1.57465	Promoter (<=1kb)	3	12936551	12995126	58576	2	ENSG00000144711	ENST00000473088	-238	IQSEC1	protein_coding	GO:0007264,small GTPase mediated signal transduction;GO:0007265,Ras protein signal transduction;GO:0032011,ARF protein signal transduction;GO:0032012,regulation of ARF protein signal transduction;GO:0043087,regulation of GTPase activity;GO:0043547,positive regulation of GTPase activity;GO:0046578,regulation of Ras protein signal transduction;GO:0051056,regulation of small GTPase mediated signal t…	ko04144,Endocytosis
chr9	35748574	35749625	1052	*	A2780_CDDP_peak_13466	16	3.18611	4.35385	1.60635	Promoter (<=1kb)	9	35736866	35749228	12363	2	ENSG00000070610	ENST00000378103	0	GBA2	protein_coding	GO:0006066,alcohol metabolic process;GO:0006643,membrane lipid metabolic process;GO:0006664,glycolipid metabolic process;GO:0006665,sphingolipid metabolic process;GO:0006672,ceramide metabolic process;GO:0006677,glycosylceramide metabolic process;GO:0006687,glycosphingolipid metabolic process;GO:0007015,actin filament organization;GO:0008064,regulation of actin polymerization or depolymerization;…	ko00511,Other glycan degradation;ko00600,Sphingolipid metabolism
chr4	40629104	40631806	2703	*	A2780_CDDP_peak_10226	16	3.26971	4.35429	1.60674	Promoter (<=1kb)	4	40423280	40629864	206585	2	ENSG00000163694	ENST00000295971	0	RBM47	protein_coding	GO:0002244,hematopoietic progenitor cell differentiation;GO:0009451,RNA modification;GO:0016553,base conversion or substitution editing;GO:0003729,mRNA binding	NA
chr11	9662644	9663692	1049	*	A2780_CDDP_peak_2068	16	2.94322	4.35561	1.60554	Promoter (<=1kb)	11	9664077	9751821	87745	1	ENSG00000133789	ENST00000447399	-385	SWAP70	protein_coding	GO:0002200,somatic diversification of immune receptors;GO:0002204,somatic recombination of immunoglobulin genes involved in immune response;GO:0002208,somatic diversification of immunoglobulins involved in immune response;GO:0002250,adaptive immune response;GO:0002285,lymphocyte activation involved in immune response;GO:0002312,B cell activation involved in immune response;GO:0002377,immunoglobul…	NA
chr11	93661237	93661982	746	*	A2780_CDDP_peak_2863	15	3.06583	4.356	1.58381	Promoter (<=1kb)	11	93661682	93730358	68677	1	ENSG00000166004	ENST00000325212	0	CEP295	protein_coding	GO:0006473,protein acetylation;GO:0007098,centrosome cycle;GO:0007099,centriole replication;GO:0010638,positive regulation of organelle organization;GO:0010824,regulation of centrosome duplication;GO:0031023,microtubule organizing center organization;GO:0032886,regulation of microtubule-based process;GO:0043543,protein acylation;GO:0044089,positive regulation of cellular component biogenesis;GO:0…	NA
chr14	39174567	39175798	1232	*	A2780_CDDP_peak_4407	15	3.34407	4.35628	1.58111	Promoter (<=1kb)	14	39175183	39179246	4064	1	ENSG00000100941	ENST00000553331	0	PNN	protein_coding	GO:0000375,RNA splicing, via transesterification reactions;GO:0000377,RNA splicing, via transesterification reactions with bulged adenosine as nucleophile;GO:0000398,mRNA splicing, via spliceosome;GO:0006397,mRNA processing;GO:0008380,RNA splicing;GO:0005681,spliceosomal complex;GO:0005882,intermediate filament;GO:0005911,cell-cell junction;GO:0016607,nuclear speck;GO:0030057,desmosome;GO:0045111…	ko03013,RNA transport;ko03015,mRNA surveillance pathway
chr13	49691900	49692566	667	*	A2780_CDDP_peak_4130	15	3.39066	4.35741	1.57448	Promoter (<=1kb)	13	49660674	49691486	30813	2	ENSG00000123179	ENST00000242827	-414	EBPL	protein_coding	GO:0008202,steroid metabolic process;GO:0016125,sterol metabolic process;GO:1901615,organic hydroxy compound metabolic process;GO:0016853,isomerase activity;GO:0016860,intramolecular oxidoreductase activity;GO:0016863,intramolecular oxidoreductase activity, transposing C=C bonds	ko00100,Steroid biosynthesis
chr20	59006721	59007777	1057	*	A2780_CDDP_peak_8741	16	3.08837	4.3579	1.60252	Promoter (<=1kb)	20	58990611	59007254	16644	2	ENSG00000101160	ENST00000680879	0	CTSZ	protein_coding	GO:0001990,regulation of systemic arterial blood pressure by hormone;GO:0001991,regulation of systemic arterial blood pressure by circulatory renin-angiotensin;GO:0002002,regulation of angiotensin levels in blood;GO:0002003,angiotensin maturation;GO:0002275,myeloid cell activation involved in immune response;GO:0002283,neutrophil activation involved in immune response;GO:0002444,myeloid leukocyte…	ko04142,Lysosome;ko04210,Apoptosis
chr17	60391355	60393521	2167	*	A2780_CDDP_peak_6116	16	3.19206	4.35883	1.60964	Promoter (<=1kb)	17	60392429	60425871	33443	1	ENSG00000141371	ENST00000461535	0	C17orf64	protein_coding	GO:0019080,viral gene expression;GO:0019083,viral transcription;GO:0035821,modulation of process of other organism;GO:0043923,positive regulation by host of viral transcription;GO:0044403,biological process involved in symbiotic interaction;GO:0051702,biological process involved in interaction with symbiont;GO:0051817,modulation of process of other organism involved in symbiotic interaction;GO:00…	NA
chr3	183635004	183635333	330	*	A2780_CDDP_peak_9955	15	3.41916	4.359	1.57955	Promoter (<=1kb)	3	183635610	183650738	15129	1	ENSG00000114796	ENST00000493074	-277	KLHL24	protein_coding	GO:0002028,regulation of sodium ion transport;GO:0006813,potassium ion transport;GO:0006814,sodium ion transport;GO:0010469,regulation of signaling receptor activity;GO:0010959,regulation of metal ion transport;GO:0022898,regulation of transmembrane transporter activity;GO:0032409,regulation of transporter activity;GO:0032412,regulation of ion transmembrane transporter activity;GO:0034765,regulat…	NA
chr14	23306243	23307203	961	*	A2780_CDDP_peak_4338	16	3.06733	4.35944	1.61113	Promoter (<=1kb)	14	23306828	23311735	4908	1	ENSG00000129473	ENST00000678311	0	BCL2L2	protein_coding	GO:0008630,intrinsic apoptotic signaling pathway in response to DNA damage;GO:0038034,signal transduction in absence of ligand;GO:0097191,extrinsic apoptotic signaling pathway;GO:0097192,extrinsic apoptotic signaling pathway in absence of ligand;GO:0097193,intrinsic apoptotic signaling pathway;GO:1902532,negative regulation of intracellular signal transduction;GO:2001233,regulation of apoptotic s…	ko05206,MicroRNAs in cancer
chr7	43926046	43927703	1658	*	A2780_CDDP_peak_12205	15	3.33185	4.36005	1.58925	Promoter (<=1kb)	7	43926436	43956136	29701	1	ENSG00000078967	ENST00000222402	0	UBE2D4	protein_coding	GO:0000209,protein polyubiquitination;GO:0070534,protein K63-linked ubiquitination;GO:0070936,protein K48-linked ubiquitination;GO:0070979,protein K11-linked ubiquitination;GO:0000151,ubiquitin ligase complex;GO:0004842,ubiquitin-protein transferase activity;GO:0019787,ubiquitin-like protein transferase activity;GO:0031625,ubiquitin protein ligase binding;GO:0044389,ubiquitin-like protein ligase …	ko04120,Ubiquitin mediated proteolysis;ko04141,Protein processing in endoplasmic reticulum;ko05131,Shigellosis
chr1	11099482	11100453	972	*	A2780_CDDP_peak_99	15	3.30206	4.36139	1.59656	Promoter (<=1kb)	1	11066618	11099869	33252	2	ENSG00000171824	ENST00000304457	0	EXOSC10	protein_coding	GO:0000184,nuclear-transcribed mRNA catabolic process, nonsense-mediated decay;GO:0000460,maturation of 5.8S rRNA;GO:0000466,maturation of 5.8S rRNA from tricistronic rRNA transcript (SSU-rRNA, 5.8S rRNA, LSU-rRNA);GO:0000469,cleavage involved in rRNA processing;GO:0000723,telomere maintenance;GO:0000956,nuclear-transcribed mRNA catabolic process;GO:0006278,RNA-dependent DNA biosynthetic process;…	ko03018,RNA degradation
chr1	151459679	151460010	332	*	A2780_CDDP_peak_789	16	2.84418	4.36152	1.61931	Promoter (<=1kb)	1	151402724	151459494	56771	2	ENSG00000143442	ENST00000271715	-185	POGZ	protein_coding	GO:0000070,mitotic sister chromatid segregation;GO:0000280,nuclear division;GO:0000819,sister chromatid segregation;GO:0007059,chromosome segregation;GO:0007062,sister chromatid cohesion;GO:0007064,mitotic sister chromatid cohesion;GO:0034508,centromere complex assembly;GO:0048285,organelle fission;GO:0051382,kinetochore assembly;GO:0051383,kinetochore organization;GO:0065004,protein-DNA complex …	NA
chr4	53377054	53379124	2071	*	A2780_CDDP_peak_10265	16	3.28817	4.36182	1.60794	Promoter (<=1kb)	4	53377641	53460862	83222	1	ENSG00000145216	ENST00000337488	0	FIP1L1	protein_coding	GO:0000375,RNA splicing, via transesterification reactions;GO:0000377,RNA splicing, via transesterification reactions with bulged adenosine as nucleophile;GO:0000398,mRNA splicing, via spliceosome;GO:0006353,DNA-templated transcription, termination;GO:0006369,termination of RNA polymerase II transcription;GO:0006378,mRNA polyadenylation;GO:0006379,mRNA cleavage;GO:0006397,mRNA processing;GO:00064…	ko03015,mRNA surveillance pathway
chr18	12819687	12819998	312	*	A2780_CDDP_peak_6453	16	3.21088	4.36369	1.61197	Promoter (<=1kb)	18	12814197	12819000	4804	2	ENSG00000175354	ENST00000587497	-687	PTPN2	protein_coding	GO:0001933,negative regulation of protein phosphorylation;GO:0001959,regulation of cytokine-mediated signaling pathway;GO:0001960,negative regulation of cytokine-mediated signaling pathway;GO:0002253,activation of immune response;GO:0002262,myeloid cell homeostasis;GO:0002429,immune response-activating cell surface receptor signaling pathway;GO:0002521,leukocyte differentiation;GO:0002573,myeloid…	ko04630,Jak-STAT signaling pathway
chr2	88627152	88629465	2314	*	A2780_CDDP_peak_7794	16	3.148	4.36407	1.61509	Promoter (<=1kb)	2	88556741	88627464	70724	2	ENSG00000172071	ENST00000303236	0	EIF2AK3	protein_coding	GO:0001501,skeletal system development;GO:0001503,ossification;GO:0001525,angiogenesis;GO:0001819,positive regulation of cytokine production;GO:0002062,chondrocyte differentiation;GO:0002063,chondrocyte development;GO:0006356,regulation of transcription by RNA polymerase I;GO:0006360,transcription by RNA polymerase I;GO:0006413,translational initiation;GO:0006417,regulation of translation;GO:0006…	ko04137,Mitophagy - animal;ko04140,Autophagy - animal;ko04141,Protein processing in endoplasmic reticulum;ko04210,Apoptosis;ko04932,Non-alcoholic fatty liver disease (NAFLD);ko05010,Alzheimer disease;ko05160,Hepatitis C;ko05162,Measles
chr6	34236197	34236575	379	*	A2780_CDDP_peak_11506	16	3.33659	4.36414	1.62093	Promoter (<=1kb)	6	34236873	34240870	3998	1	ENSG00000137309	ENST00000674029	-298	HMGA1	protein_coding	NA	NA
chr19	49848673	49849572	900	*	A2780_CDDP_peak_7305	16	3.08116	4.36493	1.62356	Promoter (1-2kb)	19	49850735	49857782	7048	1	ENSG00000104960	ENST00000594151	-1163	PTOV1	protein_coding	GO:0005667,transcription regulator complex	NA
chr2	9554917	9556661	1745	*	A2780_CDDP_peak_7402	15	3.39707	4.36513	1.58631	Promoter (<=1kb)	2	9488486	9555830	67345	2	ENSG00000151694	ENST00000310823	0	ADAM17	protein_coding	GO:0000079,regulation of cyclin-dependent protein serine/threonine kinase activity;GO:0000082,G1/S transition of mitotic cell cycle;GO:0001558,regulation of cell growth;GO:0001659,temperature homeostasis;GO:0001666,response to hypoxia;GO:0001667,ameboidal-type cell migration;GO:0001776,leukocyte homeostasis;GO:0001819,positive regulation of cytokine production;GO:0001935,endothelial cell prolifer…	ko04330,Notch signaling pathway;ko05010,Alzheimer disease;ko05120,Epithelial cell signaling in Helicobacter pylori infection
chr4	151098731	151099969	1239	*	A2780_CDDP_peak_10519	16	3.01915	4.36594	1.619	Promoter (<=1kb)	4	151099624	151104637	5014	1	ENSG00000145425	ENST00000509736	0	RPS3A	protein_coding	GO:0000184,nuclear-transcribed mRNA catabolic process, nonsense-mediated decay;GO:0000956,nuclear-transcribed mRNA catabolic process;GO:0002181,cytoplasmic translation;GO:0006401,RNA catabolic process;GO:0006402,mRNA catabolic process;GO:0006413,translational initiation;GO:0006605,protein targeting;GO:0006612,protein targeting to membrane;GO:0006613,cotranslational protein targeting to membrane;G…	ko03010,Ribosome
chr1	26787346	26787665	320	*	A2780_CDDP_peak_239	15	3.39728	4.36789	1.59391	Promoter (<=1kb)	1	26787675	26800645	12971	1	ENSG00000060642	ENST00000674335	-10	PIGV	protein_coding	GO:0006497,protein lipidation;GO:0006505,GPI anchor metabolic process;GO:0006506,GPI anchor biosynthetic process;GO:0006643,membrane lipid metabolic process;GO:0006644,phospholipid metabolic process;GO:0006650,glycerophospholipid metabolic process;GO:0006661,phosphatidylinositol biosynthetic process;GO:0006664,glycolipid metabolic process;GO:0008654,phospholipid biosynthetic process;GO:0009247,gl…	ko00563,Glycosylphosphatidylinositol (GPI)-anchor biosynthesis
chr19	638621	639279	659	*	A2780_CDDP_peak_6791	15	3.38472	4.36804	1.58717	Promoter (<=1kb)	19	639879	641590	1712	1	ENSG00000070388	ENST00000591390	-600	FGF22	protein_coding	GO:0008543,fibroblast growth factor receptor signaling pathway;GO:0043491,protein kinase B signaling;GO:0044344,cellular response to fibroblast growth factor stimulus;GO:0051896,regulation of protein kinase B signaling;GO:0051897,positive regulation of protein kinase B signaling;GO:0071774,response to fibroblast growth factor;GO:0005104,fibroblast growth factor receptor binding;GO:0008083,growth …	ko04010,MAPK signaling pathway;ko04014,Ras signaling pathway;ko04015,Rap1 signaling pathway;ko04151,PI3K-Akt signaling pathway;ko04810,Regulation of actin cytoskeleton;ko05218,Melanoma;ko05224,Breast cancer;ko05226,Gastric cancer
chr7	47991250	47991756	507	*	A2780_CDDP_peak_12237	15	3.32668	4.36951	1.58063	Promoter (2-3kb)	7	47987148	47988963	1816	2	ENSG00000164744	ENST00000461953	-2287	SUN3	protein_coding	GO:0006997,nucleus organization;GO:0006998,nuclear envelope organization;GO:0010256,endomembrane system organization;GO:0005635,nuclear envelope;GO:0005637,nuclear inner membrane;GO:0019866,organelle inner membrane;GO:0031965,nuclear membrane;GO:0034992,microtubule organizing center attachment site;GO:0034993,meiotic nuclear membrane microtubule tethering complex;GO:0106083,nuclear membrane prote…	NA
chr12	118105920	118107008	1089	*	A2780_CDDP_peak_3923	15	3.3913	4.37072	1.58657	Promoter (1-2kb)	12	118063593	118104011	40419	2	ENSG00000176834	ENST00000359236	-1909	VSIG10	protein_coding	GO:0005911,cell-cell junction;GO:0050839,cell adhesion molecule binding	ko04360,Axon guidance
chr6	32046163	32048210	2048	*	A2780_CDDP_peak_11479	16	3.18972	4.37275	1.61043	Promoter (<=1kb)	6	32041155	32046607	5453	2	ENSG00000168477	ENST00000490077	0	TNXB	protein_coding	GO:0030198,extracellular matrix organization;GO:0030199,collagen fibril organization;GO:0032963,collagen metabolic process;GO:0043062,extracellular structure organization;GO:0045229,external encapsulating structure organization;GO:0048251,elastic fiber assembly;GO:0085029,extracellular matrix assembly;GO:0030312,external encapsulating structure;GO:0031012,extracellular matrix;GO:0062023,collagen-…	ko04151,PI3K-Akt signaling pathway;ko04510,Focal adhesion;ko04512,ECM-receptor interaction;ko05165,Human papillomavirus infection;ko05206,MicroRNAs in cancer
chr6	26203138	26204212	1075	*	A2780_CDDP_peak_11405	15	3.4584	4.37277	1.58553	Promoter (<=1kb)	6	26204552	26206038	1487	1	ENSG00000276966	ENST00000615164	-340	H4C5	protein_coding	GO:0000018,regulation of DNA recombination;GO:0000070,mitotic sister chromatid segregation;GO:0000183,rDNA heterochromatin assembly;GO:0000280,nuclear division;GO:0000723,telomere maintenance;GO:0000819,sister chromatid segregation;GO:0006284,base-excision repair;GO:0006285,base-excision repair, AP site formation;GO:0006302,double-strand break repair;GO:0006303,double-strand break repair via nonh…	ko05034,Alcoholism;ko05203,Viral carcinogenesis;ko05322,Systemic lupus erythematosus
chr5	56117902	56118255	354	*	A2780_CDDP_peak_10719	15	3.41745	4.37317	1.58909	Promoter (<=1kb)	5	56099882	56116951	17070	2	ENSG00000164512	ENST00000434982	-951	ANKRD55	protein_coding	GO:0016055,Wnt signaling pathway;GO:0030111,regulation of Wnt signaling pathway;GO:0030178,negative regulation of Wnt signaling pathway;GO:0060070,canonical Wnt signaling pathway;GO:0060828,regulation of canonical Wnt signaling pathway;GO:0090090,negative regulation of canonical Wnt signaling pathway;GO:0198738,cell-cell signaling by wnt;GO:0005819,spindle;GO:0005874,microtubule;GO:0005516,calmod…	ko04310,Wnt signaling pathway
chr11	1071733	1074379	2647	*	A2780_CDDP_peak_1982	16	2.91674	4.3751	1.62767	Promoter (<=1kb)	11	1074875	1094425	19551	1	ENSG00000198788	ENST00000675028	-496	MUC2	protein_coding	GO:0001894,tissue homeostasis;GO:0002218,activation of innate immune response;GO:0002220,innate immune response activating cell surface receptor signaling pathway;GO:0002223,stimulatory C-type lectin receptor signaling pathway;GO:0002253,activation of immune response;GO:0002429,immune response-activating cell surface receptor signaling pathway;GO:0002757,immune response-activating signal transduc…	ko05146,Amoebiasis;ko05226,Gastric cancer
chrX	44872222	44872523	302	*	A2780_CDDP_peak_13878	15	3.41151	4.37678	1.58694	Promoter (<=1kb)	23	44873188	45112325	239138	1	ENSG00000147050	ENST00000676062	-665	KDM6A	protein_coding	GO:0006325,chromatin organization;GO:0006338,chromatin remodeling;GO:0006479,protein methylation;GO:0006482,protein demethylation;GO:0007507,heart development;GO:0008213,protein alkylation;GO:0008214,protein dealkylation;GO:0016570,histone modification;GO:0016571,histone methylation;GO:0016577,histone demethylation;GO:0018022,peptidyl-lysine methylation;GO:0018205,peptidyl-lysine modification;GO:…	ko05202,Transcriptional misregulation in cancer
chr11	59755435	59756067	633	*	A2780_CDDP_peak_2426	16	2.91851	4.37723	1.61518	Promoter (<=1kb)	11	59755452	59801485	46034	1	ENSG00000166900	ENST00000529177	0	STX3	protein_coding	GO:0001505,regulation of neurotransmitter levels;GO:0006836,neurotransmitter transport;GO:0006906,vesicle fusion;GO:0007269,neurotransmitter secretion;GO:0010256,endomembrane system organization;GO:0016050,vesicle organization;GO:0016079,synaptic vesicle exocytosis;GO:0022406,membrane docking;GO:0023061,signal release;GO:0031503,protein-containing complex localization;GO:0031629,synaptic vesicle …	ko04130,SNARE interactions in vesicular transport;ko04721,Synaptic vesicle cycle
chr11	64300444	64301382	939	*	A2780_CDDP_peak_2508	16	3.25342	4.37846	1.62254	Promoter (<=1kb)	11	64300446	64304770	4325	1	ENSG00000219435	ENST00000539943	0	CATSPERZ	protein_coding	GO:0000280,nuclear division;GO:0001539,cilium or flagellum-dependent cell motility;GO:0003341,cilium movement;GO:0007018,microtubule-based movement;GO:0007140,male meiotic nuclear division;GO:0007281,germ cell development;GO:0007286,spermatid development;GO:0021700,developmental maturation;GO:0022412,cellular process involved in reproduction in multicellular organism;GO:0030317,flagellated sperm …	NA
chr15	67119887	67122796	2910	*	A2780_CDDP_peak_5015	16	3.22323	4.37899	1.6242	Promoter (2-3kb)	15	67125716	67190762	65047	1	ENSG00000166949	ENST00000540846	-2920	SMAD3	protein_coding	GO:0001501,skeletal system development;GO:0001503,ossification;GO:0001558,regulation of cell growth;GO:0001649,osteoblast differentiation;GO:0001654,eye development;GO:0001655,urogenital system development;GO:0001657,ureteric bud development;GO:0001666,response to hypoxia;GO:0001701,in utero embryonic development;GO:0001704,formation of primary germ layer;GO:0001707,mesoderm formation;GO:0001756,…	ko04068,FoxO signaling pathway;ko04110,Cell cycle;ko04144,Endocytosis;ko04218,Cellular senescence;ko04310,Wnt signaling pathway;ko04350,TGF-beta signaling pathway;ko04371,Apelin signaling pathway;ko04390,Hippo signaling pathway;ko04520,Adherens junction;ko04550,Signaling pathways regulating pluripotency of stem cells;ko04659,Th17 cell differentiation;ko04926,Relaxin signaling pathway;ko04933,AGE-…
chr10	71851663	71852128	466	*	A2780_CDDP_peak_1629	16	3.07992	4.37971	1.62576	Promoter (<=1kb)	10	71816299	71851325	35027	2	ENSG00000197746	ENST00000610929	-338	PSAP	protein_coding	GO:0006643,membrane lipid metabolic process;GO:0006665,sphingolipid metabolic process;GO:0007188,adenylate cyclase-modulating G protein-coupled receptor signaling pathway;GO:0007193,adenylate cyclase-inhibiting G protein-coupled receptor signaling pathway;GO:0019216,regulation of lipid metabolic process	ko04142,Lysosome
chr1	84505343	84505859	517	*	A2780_CDDP_peak_573	16	3.39222	4.37982	1.60723	Promoter (<=1kb)	1	84506300	84507320	1021	1	ENSG00000122432	ENST00000484939	-441	SPATA1	protein_coding	NA	NA
chr15	74872692	74873838	1147	*	A2780_CDDP_peak_5079	16	3.34796	4.37992	1.63888	Promoter (<=1kb)	15	74843730	74873365	29636	2	ENSG00000140497	ENST00000268099	0	SCAMP2	protein_coding	GO:0006892,post-Golgi vesicle-mediated transport;GO:0048193,Golgi vesicle transport;GO:0005802,trans-Golgi network;GO:0010008,endosome membrane;GO:0030133,transport vesicle;GO:0032588,trans-Golgi network membrane;GO:0055037,recycling endosome;GO:0055038,recycling endosome membrane;GO:0098791,Golgi apparatus subcompartment	NA
chr17	45093320	45093589	270	*	A2780_CDDP_peak_5963	15	3.44274	4.38112	1.59265	Promoter (<=1kb)	17	45093631	45099436	5806	1	ENSG00000136448	ENST00000588455	-42	NMT1	protein_coding	GO:0001701,in utero embryonic development;GO:0001844,protein insertion into mitochondrial membrane involved in apoptotic signaling pathway;GO:0006497,protein lipidation;GO:0006839,mitochondrial transport;GO:0007005,mitochondrion organization;GO:0007006,mitochondrial membrane organization;GO:0007602,phototransduction;GO:0007603,phototransduction, visible light;GO:0008277,regulation of G protein-co…	NA
chr6	32127894	32129983	2090	*	A2780_CDDP_peak_11480	16	3.27526	4.38125	1.62983	Promoter (<=1kb)	6	32115264	32128246	12983	2	ENSG00000213676	ENST00000375203	0	ATF6B	protein_coding	GO:0006984,ER-nucleus signaling pathway;GO:0006986,response to unfolded protein;GO:0030968,endoplasmic reticulum unfolded protein response;GO:0034620,cellular response to unfolded protein;GO:0034976,response to endoplasmic reticulum stress;GO:0035966,response to topologically incorrect protein;GO:0035967,cellular response to topologically incorrect protein;GO:0036003,positive regulation of transc…	ko04022,cGMP-PKG signaling pathway;ko04141,Protein processing in endoplasmic reticulum;ko04151,PI3K-Akt signaling pathway;ko04211,Longevity regulating pathway;ko04261,Adrenergic signaling in cardiomyocytes;ko04668,TNF signaling pathway;ko04728,Dopaminergic synapse;ko04911,Insulin secretion;ko04915,Estrogen signaling pathway;ko04918,Thyroid hormone synthesis;ko04925,Aldosterone synthesis and secre…
chr1	154607357	154609216	1860	*	A2780_CDDP_peak_823	16	3.40183	4.3815	1.60916	Promoter (<=1kb)	1	154581695	154608114	26420	2	ENSG00000160710	ENST00000647682	0	ADAR	protein_coding	GO:0001503,ossification;GO:0001649,osteoblast differentiation;GO:0001933,negative regulation of protein phosphorylation;GO:0001959,regulation of cytokine-mediated signaling pathway;GO:0001960,negative regulation of cytokine-mediated signaling pathway;GO:0002200,somatic diversification of immune receptors;GO:0002244,hematopoietic progenitor cell differentiation;GO:0002262,myeloid cell homeostasis;…	ko04623,Cytosolic DNA-sensing pathway;ko05162,Measles;ko05164,Influenza A
chr17	8295835	8296098	264	*	A2780_CDDP_peak_5718	15	3.39333	4.3823	1.59321	Promoter (<=1kb)	17	8290061	8295400	5340	2	ENSG00000125434	ENST00000577745	-435	SLC25A35	protein_coding	GO:0005743,mitochondrial inner membrane;GO:0019866,organelle inner membrane	NA
chr1	7784492	7784809	318	*	A2780_CDDP_peak_54	15	3.42888	4.383	1.59331	Promoter (<=1kb)	1	7784703	7845177	60475	1	ENSG00000049246	ENST00000361923	0	PER3	protein_coding	GO:0007623,circadian rhythm;GO:0032922,circadian regulation of gene expression;GO:0048511,rhythmic process	ko04710,Circadian rhythm;ko04713,Circadian entrainment
chr1	147538591	147538875	285	*	A2780_CDDP_peak_756	16	3.11316	4.38357	1.62075	Promoter (2-3kb)	1	147541501	147626180	84680	1	ENSG00000116128	ENST00000683836	-2626	BCL9	protein_coding	GO:0007517,muscle organ development;GO:0007519,skeletal muscle tissue development;GO:0014706,striated muscle tissue development;GO:0014902,myotube differentiation;GO:0016055,Wnt signaling pathway;GO:0019827,stem cell population maintenance;GO:0031099,regeneration;GO:0035019,somatic stem cell population maintenance;GO:0035914,skeletal muscle cell differentiation;GO:0042246,tissue regeneration;GO:0…	NA
chr19	49360815	49362123	1309	*	A2780_CDDP_peak_7298	16	3.4017	4.38428	1.60192	Promoter (<=1kb)	19	49340595	49361495	20901	2	ENSG00000074219	ENST00000598810	0	TEAD2	protein_coding	GO:0035329,hippo signaling	ko04390,Hippo signaling pathway;ko04392,Hippo signaling pathway - multiple species
chr13	21064329	21064906	578	*	A2780_CDDP_peak_4019	16	3.40712	4.38731	1.60515	Promoter (2-3kb)	13	20973036	21061586	88551	2	ENSG00000150457	ENST00000382592	-2743	LATS2	protein_coding	GO:0000079,regulation of cyclin-dependent protein serine/threonine kinase activity;GO:0000082,G1/S transition of mitotic cell cycle;GO:0001933,negative regulation of protein phosphorylation;GO:0006469,negative regulation of protein kinase activity;GO:0007178,transmembrane receptor protein serine/threonine kinase signaling pathway;GO:0007179,transforming growth factor beta receptor signaling pathw…	ko04390,Hippo signaling pathway;ko04392,Hippo signaling pathway - multiple species
chr8	103298446	103299888	1443	*	A2780_CDDP_peak_13029	16	3.34256	4.3874	1.63524	Promoter (<=1kb)	8	103298831	103332866	34036	1	ENSG00000164930	ENST00000522484	0	FZD6	protein_coding	GO:0001736,establishment of planar polarity;GO:0001738,morphogenesis of a polarized epithelium;GO:0001838,embryonic epithelial tube formation;GO:0001841,neural tube formation;GO:0001843,neural tube closure;GO:0001942,hair follicle development;GO:0002009,morphogenesis of an epithelium;GO:0007164,establishment of tissue polarity;GO:0007223,Wnt signaling pathway, calcium modulating pathway;GO:000742…	ko04150,mTOR signaling pathway;ko04310,Wnt signaling pathway;ko04390,Hippo signaling pathway;ko04550,Signaling pathways regulating pluripotency of stem cells;ko04916,Melanogenesis;ko04934,Cushing syndrome;ko05165,Human papillomavirus infection;ko05205,Proteoglycans in cancer;ko05217,Basal cell carcinoma;ko05224,Breast cancer;ko05225,Hepatocellular carcinoma;ko05226,Gastric cancer
chr8	54021455	54022875	1421	*	A2780_CDDP_peak_12713	16	3.32809	4.38751	1.64268	Promoter (<=1kb)	8	53966552	54022448	55897	2	ENSG00000187735	ENST00000396401	0	TCEA1	protein_coding	GO:0006283,transcription-coupled nucleotide-excision repair;GO:0006289,nucleotide-excision repair;GO:0006354,DNA-templated transcription, elongation;GO:0006368,transcription elongation from RNA polymerase II promoter;GO:0032069,regulation of nuclease activity;GO:0000428,DNA-directed RNA polymerase complex;GO:0005667,transcription regulator complex;GO:0005669,transcription factor TFIID complex;GO:…	NA
chr3	111538973	111539630	658	*	A2780_CDDP_peak_9648	16	3.25857	4.38779	1.61514	Promoter (2-3kb)	3	111542150	111607078	64929	1	ENSG00000153283	ENST00000438817	-2520	CD96	protein_coding	NA	NA
chr16	2980185	2980759	575	*	A2780_CDDP_peak_5233	16	3.41142	4.3884	1.60507	Promoter (<=1kb)	16	2968102	2980416	12315	2	ENSG00000127564	ENST00000431515	0	PKMYT1	protein_coding	NA	ko04110,Cell cycle;ko04114,Oocyte meiosis;ko04914,Progesterone-mediated oocyte maturation
chr11	57335306	57336405	1100	*	A2780_CDDP_peak_2395	16	2.92645	4.38887	1.64153	Promoter (<=1kb)	11	57325986	57335851	9866	2	ENSG00000149136	ENST00000293880	0	SSRP1	protein_coding	GO:0006260,DNA replication;GO:0006325,chromatin organization;GO:0006354,DNA-templated transcription, elongation;GO:0006368,transcription elongation from RNA polymerase II promoter;GO:0072331,signal transduction by p53 class mediator;GO:1901796,regulation of signal transduction by p53 class mediator;GO:1902275,regulation of chromatin organization;GO:0008023,transcription elongation factor complex;…	ko03410,Base excision repair;ko04140,Autophagy - animal;ko04217,Necroptosis
chr8	102236653	102238829	2177	*	A2780_CDDP_peak_13012	16	2.9766	4.39073	1.64092	Promoter (<=1kb)	8	102205625	102238775	33151	2	ENSG00000048392	ENST00000621845	0	RRM2B	protein_coding	GO:0006260,DNA replication;GO:0006753,nucleoside phosphate metabolic process;GO:0009117,nucleotide metabolic process;GO:0009165,nucleotide biosynthetic process;GO:0009262,deoxyribonucleotide metabolic process;GO:0009263,deoxyribonucleotide biosynthetic process;GO:0015949,nucleobase-containing small molecule interconversion;GO:1901293,nucleoside phosphate biosynthetic process	ko00230,Purine metabolism;ko00240,Pyrimidine metabolism;ko00480,Glutathione metabolism;ko00983,Drug metabolism - other enzymes;ko04115,p53 signaling pathway
chr2	218398875	218399254	380	*	A2780_CDDP_peak_8180	16	3.33106	4.3919	1.61652	Promoter (<=1kb)	2	218398974	218403415	4442	1	ENSG00000144579	ENST00000498160	0	CTDSP1	protein_coding	GO:0006470,protein dephosphorylation;GO:0016311,dephosphorylation;GO:0004721,phosphoprotein phosphatase activity;GO:0004722,protein serine/threonine phosphatase activity;GO:0008420,RNA polymerase II CTD heptapeptide repeat phosphatase activity;GO:0016791,phosphatase activity;GO:0042578,phosphoric ester hydrolase activity;GO:0106306,protein serine phosphatase activity;GO:0106307,protein threonine …	NA
chr1	93681600	93682192	593	*	A2780_CDDP_peak_616	16	3.23602	4.39221	1.62321	Promoter (<=1kb)	1	93561741	93681837	120097	2	ENSG00000137936	ENST00000260502	0	BCAR3	protein_coding	GO:0001654,eye development;GO:0002088,lens development in camera-type eye;GO:0002089,lens morphogenesis in camera-type eye;GO:0006260,DNA replication;GO:0006275,regulation of DNA replication;GO:0007173,epidermal growth factor receptor signaling pathway;GO:0007264,small GTPase mediated signal transduction;GO:0007423,sensory organ development;GO:0008286,insulin receptor signaling pathway;GO:0018105…	ko04520,Adherens junction
chr14	67411043	67414030	2988	*	A2780_CDDP_peak_4563	16	3.32574	4.39253	1.61525	Promoter (<=1kb)	14	67386984	67412165	25182	2	ENSG00000100558	ENST00000216446	0	PLEK2	protein_coding	GO:0031346,positive regulation of cell projection organization;GO:0031532,actin cytoskeleton reorganization;GO:0044089,positive regulation of cellular component biogenesis;GO:0060491,regulation of cell projection assembly;GO:0120032,regulation of plasma membrane bounded cell projection assembly;GO:0120034,positive regulation of plasma membrane bounded cell projection assembly;GO:0030027,lamellipo…	NA
chr11	72222486	72222963	478	*	A2780_CDDP_peak_2695	16	3.07672	4.39298	1.63141	Promoter (<=1kb)	11	72223701	72225051	1351	1	ENSG00000165458	ENST00000540973	-738	INPPL1	protein_coding	GO:0001501,skeletal system development;GO:0001503,ossification;GO:0001958,endochondral ossification;GO:0005996,monosaccharide metabolic process;GO:0006006,glucose metabolic process;GO:0006066,alcohol metabolic process;GO:0006644,phospholipid metabolic process;GO:0006650,glycerophospholipid metabolic process;GO:0006661,phosphatidylinositol biosynthetic process;GO:0006897,endocytosis;GO:0007015,act…	ko00562,Inositol phosphate metabolism;ko04070,Phosphatidylinositol signaling system;ko04662,B cell receptor signaling pathway;ko04666,Fc gamma R-mediated phagocytosis;ko04910,Insulin signaling pathway
chr1	150280199	150280487	289	*	A2780_CDDP_peak_768	16	3.41706	4.39351	1.60224	Promoter (2-3kb)	1	150282543	150286737	4195	1	ENSG00000159208	ENST00000447007	-2056	CIART	protein_coding	GO:0007622,rhythmic behavior;GO:0007623,circadian rhythm;GO:0007626,locomotory behavior;GO:0032922,circadian regulation of gene expression;GO:0045475,locomotor rhythm;GO:0048511,rhythmic process;GO:0048512,circadian behavior;GO:0016605,PML body;GO:0070888,E-box binding	NA
chr8	134712117	134713972	1856	*	A2780_CDDP_peak_13278	16	3.02827	4.39362	1.63572	Promoter (<=1kb)	8	134477788	134713031	235244	2	ENSG00000066827	ENST00000377838	0	ZFAT	protein_coding	GO:0001701,in utero embryonic development;GO:0001890,placenta development;GO:0001892,embryonic placenta development;GO:0002244,hematopoietic progenitor cell differentiation;GO:0048568,embryonic organ development;GO:0048608,reproductive structure development;GO:0060712,spongiotrophoblast layer development;GO:0061458,reproductive system development;GO:0001216,DNA-binding transcription activator act…	NA
chr10	43436518	43437635	1118	*	A2780_CDDP_peak_1517	16	3.28964	4.39425	1.64275	Promoter (<=1kb)	10	43436841	43481678	44838	1	ENSG00000243660	ENST00000315429	0	ZNF487	protein_coding	NA	NA
chr15	42737342	42737803	462	*	A2780_CDDP_peak_4874	16	3.36165	4.39444	1.62858	Promoter (<=1kb)	15	42723544	42737128	13585	2	ENSG00000140326	ENST00000356231	-214	CDAN1	protein_coding	GO:0006260,DNA replication;GO:0006275,regulation of DNA replication;GO:0006323,DNA packaging;GO:0006325,chromatin organization;GO:0006333,chromatin assembly or disassembly;GO:0008156,negative regulation of DNA replication;GO:0031497,chromatin assembly;GO:0071103,DNA conformation change	ko04137,Mitophagy - animal;ko04140,Autophagy - animal
chr21	28993265	28994033	769	*	A2780_CDDP_peak_8820	16	3.28547	4.39444	1.64112	Promoter (<=1kb)	21	28928144	28992956	64813	2	ENSG00000198862	ENST00000614971	-309	LTN1	protein_coding	GO:0006414,translational elongation;GO:0006417,regulation of translation;GO:0010498,proteasomal protein catabolic process;GO:0034248,regulation of cellular amide metabolic process;GO:0043161,proteasome-mediated ubiquitin-dependent protein catabolic process;GO:0051865,protein autoubiquitination;GO:0004842,ubiquitin-protein transferase activity;GO:0019787,ubiquitin-like protein transferase activity…	NA
chr18	58862818	58864846	2029	*	A2780_CDDP_peak_6703	16	3.40977	4.39453	1.60912	Promoter (<=1kb)	18	58862948	58985538	122591	1	ENSG00000074657	ENST00000591083	0	ZNF532	protein_coding	NA	NA
chr17	7558426	7558817	392	*	A2780_CDDP_peak_5703	16	3.02299	4.3946	1.64049	Promoter (<=1kb)	17	7558476	7561600	3125	1	ENSG00000161955	ENST00000349228	0	TNFSF13	protein_coding	GO:0005125,cytokine activity;GO:0005126,cytokine receptor binding;GO:0005164,tumor necrosis factor receptor binding;GO:0030546,signaling receptor activator activity;GO:0032813,tumor necrosis factor receptor superfamily binding;GO:0048018,receptor ligand activity	ko04060,Cytokine-cytokine receptor interaction;ko04672,Intestinal immune network for IgA production;ko05323,Rheumatoid arthritis
chr10	132536609	132537215	607	*	A2780_CDDP_peak_1953	16	3.39847	4.39506	1.60928	Promoter (<=1kb)	10	132537787	132783480	245694	1	ENSG00000068383	ENST00000368594	-572	INPP5A	protein_coding	GO:0006066,alcohol metabolic process;GO:0006644,phospholipid metabolic process;GO:0006650,glycerophospholipid metabolic process;GO:0016311,dephosphorylation;GO:0019751,polyol metabolic process;GO:0019932,second-messenger-mediated signaling;GO:0030258,lipid modification;GO:0043647,inositol phosphate metabolic process;GO:0044262,cellular carbohydrate metabolic process;GO:0044282,small molecule cata…	ko00562,Inositol phosphate metabolism;ko04070,Phosphatidylinositol signaling system
chr7	6058825	6059805	981	*	A2780_CDDP_peak_12063	16	3.38778	4.39522	1.62823	Promoter (<=1kb)	7	6022247	6059175	36929	2	ENSG00000086232	ENST00000199389	0	EIF2AK1	protein_coding	GO:0002521,leukocyte differentiation;GO:0002526,acute inflammatory response;GO:0002573,myeloid leukocyte differentiation;GO:0006413,translational initiation;GO:0006417,regulation of translation;GO:0006446,regulation of translational initiation;GO:0006778,porphyrin-containing compound metabolic process;GO:0006909,phagocytosis;GO:0009991,response to extracellular stimulus;GO:0010998,regulation of t…	ko04141,Protein processing in endoplasmic reticulum;ko05160,Hepatitis C;ko05162,Measles
chr2	95207687	95207987	301	*	A2780_CDDP_peak_7798	16	3.40064	4.3954	1.61234	Promoter (<=1kb)	2	95207711	95259144	51434	1	ENSG00000233757	ENST00000614286	0	ENSG00000233757	protein_coding	NA	NA
chr5	132073270	132073535	266	*	A2780_CDDP_peak_10953	16	3.21758	4.39572	1.63641	Promoter (<=1kb)	5	132073789	132076170	2382	1	ENSG00000164400	ENST00000296871	-254	CSF2	protein_coding	GO:0001701,in utero embryonic development;GO:0001773,myeloid dendritic cell activation;GO:0001819,positive regulation of cytokine production;GO:0001890,placenta development;GO:0001892,embryonic placenta development;GO:0002237,response to molecule of bacterial origin;GO:0002521,leukocyte differentiation;GO:0002573,myeloid leukocyte differentiation;GO:0007259,receptor signaling pathway via JAK-STAT…	ko04060,Cytokine-cytokine receptor interaction;ko04630,Jak-STAT signaling pathway;ko04640,Hematopoietic cell lineage;ko04650,Natural killer cell mediated cytotoxicity;ko04657,IL-17 signaling pathway;ko04660,T cell receptor signaling pathway;ko04664,Fc epsilon RI signaling pathway;ko04668,TNF signaling pathway;ko05132,Salmonella infection;ko05146,Amoebiasis;ko05166,Human T-cell leukemia virus 1 in…
chr5	72307799	72308195	397	*	A2780_CDDP_peak_10790	16	3.10663	4.39578	1.6409	Promoter (<=1kb)	5	72238025	72307962	69938	2	ENSG00000113048	ENST00000519143	0	MRPS27	protein_coding	GO:0006414,translational elongation;GO:0006415,translational termination;GO:0006417,regulation of translation;GO:0022411,cellular component disassembly;GO:0032543,mitochondrial translation;GO:0032984,protein-containing complex disassembly;GO:0034248,regulation of cellular amide metabolic process;GO:0034250,positive regulation of cellular amide metabolic process;GO:0043624,cellular protein complex…	NA
chr11	108470048	108470405	358	*	A2780_CDDP_peak_2977	16	3.10395	4.39579	1.63869	Promoter (2-3kb)	11	108308519	108467531	159013	2	ENSG00000166323	ENST00000525729	-2517	C11orf65	protein_coding	GO:0000266,mitochondrial fission;GO:0006605,protein targeting;GO:0006626,protein targeting to mitochondrion;GO:0006839,mitochondrial transport;GO:0007005,mitochondrion organization;GO:0010639,negative regulation of organelle organization;GO:0010821,regulation of mitochondrion organization;GO:0010823,negative regulation of mitochondrion organization;GO:0032386,regulation of intracellular transport…	ko01524,Platinum drug resistance;ko03440,Homologous recombination;ko04064,NF-kappa B signaling pathway;ko04068,FoxO signaling pathway;ko04110,Cell cycle;ko04115,p53 signaling pathway;ko04210,Apoptosis;ko04218,Cellular senescence;ko05165,Human papillomavirus infection;ko05166,Human T-cell leukemia virus 1 infection;ko05170,Human immunodeficiency virus 1 infection;ko05202,Transcriptional misregulat…
chr6	85642689	85644204	1516	*	A2780_CDDP_peak_11717	16	3.33085	4.39647	1.62327	Promoter (<=1kb)	6	85607779	85642922	35144	2	ENSG00000135316	ENST00000616122	0	SYNCRIP	protein_coding	NA	NA
chr3	48898295	48899415	1121	*	A2780_CDDP_peak_9495	16	2.89993	4.39699	1.63776	Promoter (<=1kb)	3	48856926	48898882	41957	2	ENSG00000178537	ENST00000319017	0	SLC25A20	protein_coding	GO:0001701,in utero embryonic development;GO:0006839,mitochondrial transport;GO:0006853,carnitine shuttle;GO:0006869,lipid transport;GO:0010876,lipid localization;GO:0015695,organic cation transport;GO:0015697,quaternary ammonium group transport;GO:0015849,organic acid transport;GO:0015908,fatty acid transport;GO:0015909,long-chain fatty acid transport;GO:0032365,intracellular lipid transport;GO:…	ko04714,Thermogenesis
chr19	48469397	48469661	265	*	A2780_CDDP_peak_7277	16	3.32327	4.39745	1.61733	Promoter (<=1kb)	19	48469433	48480653	11221	1	ENSG00000105443	ENST00000641098	0	CYTH2	protein_coding	GO:0007264,small GTPase mediated signal transduction;GO:0007265,Ras protein signal transduction;GO:0032011,ARF protein signal transduction;GO:0032012,regulation of ARF protein signal transduction;GO:0046578,regulation of Ras protein signal transduction;GO:0051056,regulation of small GTPase mediated signal transduction;GO:0005085,guanyl-nucleotide exchange factor activity;GO:0005096,GTPase activat…	ko04072,Phospholipase D signaling pathway;ko04144,Endocytosis
chr17	41521089	41522749	1661	*	A2780_CDDP_peak_5897	16	3.3769	4.39807	1.62574	Promoter (<=1kb)	17	41513746	41521719	7974	2	ENSG00000171346	ENST00000393976	0	KRT15	protein_coding	GO:0005882,intermediate filament;GO:0045111,intermediate filament cytoskeleton	ko04915,Estrogen signaling pathway
chr10	37857000	37858001	1002	*	A2780_CDDP_peak_1504	16	3.05751	4.3988	1.64058	Promoter (<=1kb)	10	37776526	37857197	80672	2	ENSG00000198105	ENST00000615949	0	ZNF248	protein_coding	GO:0001217,DNA-binding transcription repressor activity;GO:0001227,DNA-binding transcription repressor activity, RNA polymerase II-specific	NA
chr5	157142422	157143296	875	*	A2780_CDDP_peak_11125	16	3.29861	4.3997	1.64221	Promoter (<=1kb)	5	157142933	157222963	80031	1	ENSG00000113263	ENST00000521769	0	ITK	protein_coding	NA	ko04062,Chemokine signaling pathway;ko04660,T cell receptor signaling pathway;ko04670,Leukocyte transendothelial migration
chr11	124900951	124901715	765	*	A2780_CDDP_peak_3187	16	3.13375	4.40075	1.62944	Promoter (2-3kb)	11	124895861	124898500	2640	2	ENSG00000154133	ENST00000527279	-2451	ROBO4	protein_coding	GO:0001525,angiogenesis;GO:0001885,endothelial cell development;GO:0002064,epithelial cell development;GO:0003158,endothelium development;GO:0007156,homophilic cell adhesion via plasma membrane adhesion molecules;GO:0007409,axonogenesis;GO:0007411,axon guidance;GO:0008037,cell recognition;GO:0008038,neuron recognition;GO:0045446,endothelial cell differentiation;GO:0061028,establishment of endothe…	ko04360,Axon guidance
chr8	80170930	80172400	1471	*	A2780_CDDP_peak_12839	16	2.97599	4.40144	1.64544	Promoter (<=1kb)	8	80034745	80171558	136814	2	ENSG00000076554	ENST00000379096	0	TPD52	protein_coding	GO:0002521,leukocyte differentiation;GO:0030098,lymphocyte differentiation;GO:0030183,B cell differentiation;GO:0042113,B cell activation;GO:1903131,mononuclear cell differentiation	NA
chr10	30985345	30986152	808	*	A2780_CDDP_peak_1466	16	3.3386	4.40178	1.63967	Promoter (<=1kb)	10	30844634	30984426	139793	2	ENSG00000183621	ENST00000361310	-919	ZNF438	protein_coding	GO:0001216,DNA-binding transcription activator activity;GO:0001228,DNA-binding transcription activator activity, RNA polymerase II-specific	NA
chr8	22668850	22669608	759	*	A2780_CDDP_peak_12662	16	3.4233	4.40207	1.6083	Promoter (<=1kb)	8	22620418	22669121	48704	2	ENSG00000147439	ENST00000276416	0	BIN3	protein_coding	GO:0000910,cytokinesis;GO:0006897,endocytosis;GO:0007009,plasma membrane organization;GO:0007015,actin filament organization;GO:0007517,muscle organ development;GO:0007519,skeletal muscle tissue development;GO:0010256,endomembrane system organization;GO:0010591,regulation of lamellipodium assembly;GO:0014706,striated muscle tissue development;GO:0014812,muscle cell migration;GO:0014902,myotube di…	NA
chr4	7436461	7437368	908	*	A2780_CDDP_peak_10128	16	3.38966	4.4036	1.61567	Promoter (1-2kb)	4	7430285	7434930	4646	2	ENSG00000178597	ENST00000319098	-1531	PSAPL1	protein_coding	GO:0001655,urogenital system development;GO:0006643,membrane lipid metabolic process;GO:0006665,sphingolipid metabolic process;GO:0007188,adenylate cyclase-modulating G protein-coupled receptor signaling pathway;GO:0007193,adenylate cyclase-inhibiting G protein-coupled receptor signaling pathway;GO:0019216,regulation of lipid metabolic process;GO:0030850,prostate gland development;GO:0035265,orga…	ko04142,Lysosome
chr1	165644852	165646246	1395	*	A2780_CDDP_peak_906	16	3.35077	4.40373	1.65019	Promoter (<=1kb)	1	165645661	165648670	3010	1	ENSG00000143198	ENST00000461759	0	MGST3	protein_coding	NA	ko00480,Glutathione metabolism;ko00980,Metabolism of xenobiotics by cytochrome P450;ko00982,Drug metabolism - cytochrome P450;ko00983,Drug metabolism - other enzymes;ko01524,Platinum drug resistance;ko05204,Chemical carcinogenesis;ko05225,Hepatocellular carcinoma;ko05418,Fluid shear stress and atherosclerosis
chr17	77278036	77278280	245	*	A2780_CDDP_peak_6259	16	3.15638	4.40447	1.63219	Promoter (2-3kb)	17	77280569	77402402	121834	1	ENSG00000184640	ENST00000589070	-2289	SEPTIN9	protein_coding	GO:0015629,actin cytoskeleton;GO:0005525,GTP binding;GO:0019001,guanyl nucleotide binding;GO:0032561,guanyl ribonucleotide binding	ko05100,Bacterial invasion of epithelial cells
chr2	201782328	201782581	254	*	A2780_CDDP_peak_8125	16	3.40402	4.40594	1.63787	Promoter (<=1kb)	2	201700565	201782112	81548	2	ENSG00000003393	ENST00000680861	-216	ALS2	protein_coding	GO:0007032,endosome organization;GO:0007034,vacuolar transport;GO:0007041,lysosomal transport;GO:0007264,small GTPase mediated signal transduction;GO:0007265,Ras protein signal transduction;GO:0010256,endomembrane system organization;GO:0016050,vesicle organization;GO:0016601,Rac protein signal transduction;GO:0032535,regulation of cellular component size;GO:0033674,positive regulation of kinase …	ko05014,Amyotrophic lateral sclerosis (ALS)
chr20	62816674	62818541	1868	*	A2780_CDDP_peak_8776	16	3.20097	4.40652	1.64121	Promoter (<=1kb)	20	62817050	62841159	24110	1	ENSG00000092758	ENST00000649368	0	COL9A3	protein_coding	GO:0007548,sex differentiation;GO:0008406,gonad development;GO:0008584,male gonad development;GO:0008585,female gonad development;GO:0030198,extracellular matrix organization;GO:0030199,collagen fibril organization;GO:0043062,extracellular structure organization;GO:0045137,development of primary sexual characteristics;GO:0045229,external encapsulating structure organization;GO:0046545,development…	ko04151,PI3K-Akt signaling pathway;ko04510,Focal adhesion;ko04512,ECM-receptor interaction;ko04974,Protein digestion and absorption;ko05165,Human papillomavirus infection
chr10	97336642	97337201	560	*	A2780_CDDP_peak_1774	16	3.30732	4.40712	1.63446	Promoter (1-2kb)	10	97332497	97334729	2233	2	ENSG00000181274	ENST00000371019	-1913	FRAT2	protein_coding	GO:0016055,Wnt signaling pathway;GO:0022411,cellular component disassembly;GO:0032984,protein-containing complex disassembly;GO:0060070,canonical Wnt signaling pathway;GO:0198738,cell-cell signaling by wnt;GO:1904886,beta-catenin destruction complex disassembly	ko04310,Wnt signaling pathway;ko05224,Breast cancer;ko05225,Hepatocellular carcinoma;ko05226,Gastric cancer
chr11	73271140	73271927	788	*	A2780_CDDP_peak_2712	16	3.11287	4.40899	1.64309	Promoter (<=1kb)	11	73272202	73298625	26424	1	ENSG00000171631	ENST00000393590	-275	P2RY6	protein_coding	GO:0006066,alcohol metabolic process;GO:0006109,regulation of carbohydrate metabolic process;GO:0006816,calcium ion transport;GO:0006874,cellular calcium ion homeostasis;GO:0006875,cellular metal ion homeostasis;GO:0006909,phagocytosis;GO:0007200,phospholipase C-activating G protein-coupled receptor signaling pathway;GO:0007202,activation of phospholipase C activity;GO:0007204,positive regulation…	ko04080,Neuroactive ligand-receptor interaction
chr19	35898759	35900350	1592	*	A2780_CDDP_peak_7098	16	3.39969	4.41094	1.62436	Promoter (<=1kb)	19	35897775	35899740	1966	2	ENSG00000167604	ENST00000585544	0	NFKBID	protein_coding	GO:0002250,adaptive immune response;GO:0002253,activation of immune response;GO:0002285,lymphocyte activation involved in immune response;GO:0002286,T cell activation involved in immune response;GO:0002287,alpha-beta T cell activation involved in immune response;GO:0002292,T cell differentiation involved in immune response;GO:0002293,alpha-beta T cell differentiation involved in immune response;G…	ko05202,Transcriptional misregulation in cancer
chr1	202805844	202807897	2054	*	A2780_CDDP_peak_1045	16	3.42198	4.41106	1.6178	Promoter (<=1kb)	1	202729905	202807348	77444	2	ENSG00000117139	ENST00000235790	0	KDM5B	protein_coding	GO:0001654,eye development;GO:0001763,morphogenesis of a branching structure;GO:0002009,morphogenesis of an epithelium;GO:0002088,lens development in camera-type eye;GO:0006325,chromatin organization;GO:0006338,chromatin remodeling;GO:0006482,protein demethylation;GO:0006869,lipid transport;GO:0007338,single fertilization;GO:0007423,sensory organ development;GO:0008214,protein dealkylation;GO:000…	ko04550,Signaling pathways regulating pluripotency of stem cells
chr17	11997012	11998090	1079	*	A2780_CDDP_peak_5731	16	3.39815	4.41114	1.62214	Promoter (<=1kb)	17	11977439	11997475	20037	2	ENSG00000154957	ENST00000580306	0	ZNF18	protein_coding	NA	NA
chr4	188109836	188110557	722	*	A2780_CDDP_peak_10623	16	3.42314	4.41134	1.6234	Promoter (<=1kb)	4	188105413	188109603	4191	2	ENSG00000179046	ENST00000394461	-233	TRIML2	protein_coding	GO:0000209,protein polyubiquitination;GO:0006914,autophagy;GO:0007249,I-kappaB kinase/NF-kappaB signaling;GO:0009896,positive regulation of catabolic process;GO:0010506,regulation of autophagy;GO:0010508,positive regulation of autophagy;GO:0019058,viral life cycle;GO:0031331,positive regulation of cellular catabolic process;GO:0032526,response to retinoic acid;GO:0043122,regulation of I-kappaB ki…	ko05322,Systemic lupus erythematosus
chr12	65169112	65170079	968	*	A2780_CDDP_peak_3660	16	3.3575	4.41145	1.64058	Promoter (<=1kb)	12	65169583	65210945	41363	1	ENSG00000174106	ENST00000541171	0	LEMD3	protein_coding	GO:0006997,nucleus organization;GO:0006998,nuclear envelope organization;GO:0007178,transmembrane receptor protein serine/threonine kinase signaling pathway;GO:0007179,transforming growth factor beta receptor signaling pathway;GO:0010256,endomembrane system organization;GO:0017015,regulation of transforming growth factor beta receptor signaling pathway;GO:0030509,BMP signaling pathway;GO:0030510,…	NA
chr5	148383405	148385100	1696	*	A2780_CDDP_peak_11069	16	3.42339	4.41292	1.63223	Promoter (<=1kb)	5	148383935	148442827	58893	1	ENSG00000145868	ENST00000296701	0	FBXO38	protein_coding	GO:0000209,protein polyubiquitination;GO:0002250,adaptive immune response;GO:0002347,response to tumor cell;GO:0002418,immune response to tumor cell;GO:0002449,lymphocyte mediated immunity;GO:0002456,T cell mediated immunity;GO:0002460,adaptive immune response based on somatic recombination of immune receptors built from immunoglobulin superfamily domains;GO:0002697,regulation of immune effector …	NA
chr17	43398576	43399310	735	*	A2780_CDDP_peak_5932	16	3.24343	4.41359	1.64207	Promoter (<=1kb)	17	43398993	43401137	2145	1	ENSG00000175906	ENST00000320033	0	ARL4D	protein_coding	GO:0009306,protein secretion;GO:0035592,establishment of protein localization to extracellular region;GO:0071692,protein localization to extracellular region;GO:0003924,GTPase activity;GO:0005525,GTP binding;GO:0017111,nucleoside-triphosphatase activity;GO:0019001,guanyl nucleotide binding;GO:0032561,guanyl ribonucleotide binding	ko04144,Endocytosis
chr2	33273652	33277049	3398	*	A2780_CDDP_peak_7556	16	3.37623	4.41448	1.64174	Promoter (<=1kb)	2	33275909	33347409	71501	1	ENSG00000049323	ENST00000415140	0	LTBP1	protein_coding	GO:0007178,transmembrane receptor protein serine/threonine kinase signaling pathway;GO:0007179,transforming growth factor beta receptor signaling pathway;GO:0017015,regulation of transforming growth factor beta receptor signaling pathway;GO:0030512,negative regulation of transforming growth factor beta receptor signaling pathway;GO:0035581,sequestering of extracellular ligand from receptor;GO:003…	ko04350,TGF-beta signaling pathway
chr14	22871979	22872309	331	*	A2780_CDDP_peak_4328	16	3.33835	4.41488	1.65367	Promoter (<=1kb)	14	22872304	22879310	7007	1	ENSG00000197324	ENST00000546834	0	LRP10	protein_coding	GO:0006869,lipid transport;GO:0007423,sensory organ development;GO:0010876,lipid localization;GO:0043583,ear development;GO:0048839,inner ear development;GO:0005905,clathrin-coated pit;GO:0005041,low-density lipoprotein particle receptor activity;GO:0030228,lipoprotein particle receptor activity;GO:0038024,cargo receptor activity	NA
chr20	41318023	41318918	896	*	A2780_CDDP_peak_8584	16	3.40401	4.41585	1.62844	Promoter (<=1kb)	20	41178455	41317731	139277	2	ENSG00000174306	ENST00000683867	-292	ZHX3	protein_coding	GO:0001503,ossification;GO:0001649,osteoblast differentiation;GO:0045667,regulation of osteoblast differentiation;GO:0045669,positive regulation of osteoblast differentiation;GO:0046982,protein heterodimerization activity	NA
chr16	74666383	74666624	242	*	A2780_CDDP_peak_5526	16	3.28798	4.41742	1.65808	Promoter (<=1kb)	16	74661101	74666537	5437	2	ENSG00000168411	ENST00000575113	0	RFWD3	protein_coding	GO:0000075,cell cycle checkpoint signaling;GO:0000077,DNA damage checkpoint signaling;GO:0000082,G1/S transition of mitotic cell cycle;GO:0000724,double-strand break repair via homologous recombination;GO:0000725,recombinational repair;GO:0006260,DNA replication;GO:0006261,DNA-dependent DNA replication;GO:0006302,double-strand break repair;GO:0006310,DNA recombination;GO:0007093,mitotic cell cycl…	NA
chr2	232377068	232378566	1499	*	A2780_CDDP_peak_8274	16	3.32435	4.41798	1.64923	Promoter (<=1kb)	2	232378724	232379784	1061	1	ENSG00000163283	ENST00000474529	-158	ALPP	protein_coding	GO:0016311,dephosphorylation;GO:0031225,anchored component of membrane;GO:0000287,magnesium ion binding;GO:0016791,phosphatase activity;GO:0042578,phosphoric ester hydrolase activity	ko00730,Thiamine metabolism;ko00790,Folate biosynthesis
chr1	20185161	20185682	522	*	A2780_CDDP_peak_164	16	3.30037	4.41822	1.64411	Promoter (<=1kb)	1	20186096	20196050	9955	1	ENSG00000162543	ENST00000375099	-414	UBXN10	protein_coding	GO:0044782,cilium organization;GO:0060271,cilium assembly	NA
chr1	108877227	108878309	1083	*	A2780_CDDP_peak_664	16	3.40139	4.41888	1.63089	Promoter (<=1kb)	1	108877256	108897032	19777	1	ENSG00000121957	ENST00000435475	0	GPSM2	protein_coding	GO:0000132,establishment of mitotic spindle orientation;GO:0007051,spindle organization;GO:0007052,mitotic spindle organization;GO:0007163,establishment or maintenance of cell polarity;GO:0007264,small GTPase mediated signal transduction;GO:0007265,Ras protein signal transduction;GO:0010638,positive regulation of organelle organization;GO:0030010,establishment of cell polarity;GO:0032886,regulati…	ko05030,Cocaine addiction
chr15	41970158	41975076	4919	*	A2780_CDDP_peak_4866	16	3.2639	4.4194	1.6447	Promoter (<=1kb)	15	41895933	41972557	76625	2	ENSG00000103966	ENST00000220325	0	EHD4	protein_coding	GO:0006897,endocytosis;GO:0006907,pinocytosis;GO:0016197,endosomal transport;GO:0018108,peptidyl-tyrosine phosphorylation;GO:0018212,peptidyl-tyrosine modification;GO:0030100,regulation of endocytosis;GO:0032456,endocytic recycling;GO:0044782,cilium organization;GO:0050730,regulation of peptidyl-tyrosine phosphorylation;GO:0050731,positive regulation of peptidyl-tyrosine phosphorylation;GO:005125…	ko04144,Endocytosis
chr16	28596515	28596771	257	*	A2780_CDDP_peak_5358	16	3.41664	4.4216	1.62764	Promoter (<=1kb)	16	28591945	28596480	4536	2	ENSG00000197165	ENST00000395630	-35	SULT1A2	protein_coding	GO:0008146,sulfotransferase activity;GO:0016782,transferase activity, transferring sulphur-containing groups	ko05204,Chemical carcinogenesis
chr14	88555392	88556351	960	*	A2780_CDDP_peak_4677	16	3.44671	4.42164	1.63025	Promoter (<=1kb)	14	88465778	88555007	89230	2	ENSG00000070778	ENST00000556564	-385	PTPN21	protein_coding	GO:0006470,protein dephosphorylation;GO:0016311,dephosphorylation;GO:0004721,phosphoprotein phosphatase activity;GO:0004725,protein tyrosine phosphatase activity;GO:0016791,phosphatase activity;GO:0042578,phosphoric ester hydrolase activity	NA
chr17	50708246	50708670	425	*	A2780_CDDP_peak_6051	16	3.07072	4.42304	1.6554	Promoter (<=1kb)	17	50693198	50707914	14717	2	ENSG00000154945	ENST00000285243	-332	ANKRD40	protein_coding	NA	NA
chr17	80256888	80258870	1983	*	A2780_CDDP_peak_6284	16	3.37635	4.4242	1.65535	Promoter (1-2kb)	17	80260866	80395312	134447	1	ENSG00000173821	ENST00000508628	-1996	RNF213	protein_coding	GO:0004842,ubiquitin-protein transferase activity;GO:0016887,ATP hydrolysis activity;GO:0017111,nucleoside-triphosphatase activity;GO:0019787,ubiquitin-like protein transferase activity	ko04137,Mitophagy - animal;ko04140,Autophagy - animal
chr19	47729244	47729999	756	*	A2780_CDDP_peak_7267	16	3.01412	4.42439	1.666	Promoter (<=1kb)	19	47729617	47741865	12249	1	ENSG00000024422	ENST00000540884	0	EHD2	protein_coding	GO:0000768,syncytium formation by plasma membrane fusion;GO:0006897,endocytosis;GO:0006949,syncytium formation;GO:0007009,plasma membrane organization;GO:0007520,myoblast fusion;GO:0007596,blood coagulation;GO:0007599,hemostasis;GO:0010256,endomembrane system organization;GO:0014902,myotube differentiation;GO:0016197,endosomal transport;GO:0030865,cortical cytoskeleton organization;GO:0030866,cor…	ko04144,Endocytosis
chr4	94207883	94208264	382	*	A2780_CDDP_peak_10404	16	3.41873	4.4256	1.64561	Promoter (<=1kb)	4	94208084	94289899	81816	1	ENSG00000163104	ENST00000394961	0	SMARCAD1	protein_coding	GO:0000018,regulation of DNA recombination;GO:0000729,DNA double-strand break processing;GO:0006302,double-strand break repair;GO:0006310,DNA recombination;GO:0006325,chromatin organization;GO:0006338,chromatin remodeling;GO:0006476,protein deacetylation;GO:0007059,chromosome segregation;GO:0016570,histone modification;GO:0016575,histone deacetylation;GO:0035601,protein deacylation;GO:0051052,reg…	ko04550,Signaling pathways regulating pluripotency of stem cells
chr11	61881284	61881784	501	*	A2780_CDDP_peak_2454	16	3.04527	4.42574	1.66384	Promoter (<=1kb)	11	61873527	61880702	7176	2	ENSG00000221968	ENST00000529404	-582	FADS3	protein_coding	NA	ko00592,alpha-Linolenic acid metabolism;ko01040,Biosynthesis of unsaturated fatty acids;ko01212,Fatty acid metabolism;ko03320,PPAR signaling pathway
chr7	27241697	27243322	1626	*	A2780_CDDP_peak_12142	16	3.40005	4.4264	1.64941	Promoter (<=1kb)	7	27242700	27246425	3726	1	ENSG00000106038	ENST00000222761	0	EVX1	protein_coding	GO:0001764,neuron migration;GO:0007409,axonogenesis;GO:0007411,axon guidance;GO:0061564,axon development;GO:0097485,neuron projection guidance;GO:0044297,cell body	ko04911,Insulin secretion;ko04930,Type II diabetes mellitus;ko04950,Maturity onset diabetes of the young
chr20	63215610	63216837	1228	*	A2780_CDDP_peak_8786	16	2.98368	4.4286	1.66916	Promoter (<=1kb)	20	63195429	63216131	20703	2	ENSG00000149658	ENST00000370339	0	YTHDF1	protein_coding	GO:0002577,regulation of antigen processing and presentation;GO:0006401,RNA catabolic process;GO:0006402,mRNA catabolic process;GO:0006413,translational initiation;GO:0006417,regulation of translation;GO:0006446,regulation of translational initiation;GO:0007409,axonogenesis;GO:0007411,axon guidance;GO:0007611,learning or memory;GO:0007612,learning;GO:0007613,memory;GO:0009896,positive regulation …	NA
chr9	94277904	94278367	464	*	A2780_CDDP_peak_13590	16	3.13544	4.42926	1.6716	Promoter (<=1kb)	9	94278758	94294454	15697	1	ENSG00000175787	ENST00000481550	-391	ZNF169	protein_coding	NA	NA
chr6	42877852	42878107	256	*	A2780_CDDP_peak_11578	16	3.44073	4.43038	1.63736	Promoter (1-2kb)	6	42879616	42889900	10285	1	ENSG00000146223	ENST00000493763	-1509	RPL7L1	protein_coding	GO:0000463,maturation of LSU-rRNA from tricistronic rRNA transcript (SSU-rRNA, 5.8S rRNA, LSU-rRNA);GO:0000470,maturation of LSU-rRNA;GO:0001701,in utero embryonic development;GO:0001824,blastocyst development;GO:0001825,blastocyst formation;GO:0006364,rRNA processing;GO:0016072,rRNA metabolic process;GO:0022613,ribonucleoprotein complex biogenesis;GO:0034470,ncRNA processing;GO:0034660,ncRNA met…	ko03010,Ribosome
chr18	54268937	54270083	1147	*	A2780_CDDP_peak_6657	16	3.30026	4.43066	1.65705	Promoter (<=1kb)	18	54269517	54298234	28718	1	ENSG00000101751	ENST00000579534	0	POLI	protein_coding	GO:0000731,DNA synthesis involved in DNA repair;GO:0006260,DNA replication;GO:0006301,postreplication repair;GO:0019985,translesion synthesis;GO:0042276,error-prone translesion synthesis;GO:0071897,DNA biosynthetic process;GO:0016607,nuclear speck;GO:0035770,ribonucleoprotein granule;GO:0036464,cytoplasmic ribonucleoprotein granule;GO:0003684,damaged DNA binding;GO:0003887,DNA-directed DNA polyme…	ko03460,Fanconi anemia pathway
chr9	127695538	127696233	696	*	A2780_CDDP_peak_13761	16	3.31996	4.431	1.66709	Promoter (<=1kb)	9	127690348	127694959	4612	2	ENSG00000187024	ENST00000641641	-579	PTRH1	protein_coding	GO:0052689,carboxylic ester hydrolase activity;GO:0140098,catalytic activity, acting on RNA;GO:0140101,catalytic activity, acting on a tRNA	ko04137,Mitophagy - animal;ko04140,Autophagy - animal
chr3	114056956	114057568	613	*	A2780_CDDP_peak_9675	16	2.92951	4.43179	1.66805	Promoter (<=1kb)	3	114056967	114066565	9599	1	ENSG00000151576	ENST00000460163	0	QTRT2	protein_coding	GO:0006399,tRNA metabolic process;GO:0006400,tRNA modification;GO:0008033,tRNA processing;GO:0009451,RNA modification;GO:0034470,ncRNA processing;GO:0034660,ncRNA metabolic process;GO:0005741,mitochondrial outer membrane;GO:0019867,outer membrane;GO:0031968,organelle outer membrane;GO:0016757,glycosyltransferase activity;GO:0016763,pentosyltransferase activity;GO:0046982,protein heterodimerizatio…	NA
chr5	109409359	109409755	397	*	A2780_CDDP_peak_10903	16	3.12326	4.43182	1.67113	Promoter (<=1kb)	5	109379167	109409316	30150	2	ENSG00000198961	ENST00000511624	-43	PJA2	protein_coding	GO:0002221,pattern recognition receptor signaling pathway;GO:0002224,toll-like receptor signaling pathway;GO:0002694,regulation of leukocyte activation;GO:0002764,immune response-regulating signaling pathway;GO:0007254,JNK cascade;GO:0007611,learning or memory;GO:0007613,memory;GO:0007616,long-term memory;GO:0010737,protein kinase A signaling;GO:0010738,regulation of protein kinase A signaling;GO…	NA
chr11	9140444	9140782	339	*	A2780_CDDP_peak_2052	16	3.10659	4.43204	1.6665	Promoter (2-3kb)	11	9079471	9138114	58644	2	ENSG00000175356	ENST00000534295	-2330	SCUBE2	protein_coding	NA	NA
chr2	190342554	190343917	1364	*	A2780_CDDP_peak_8068	16	3.17513	4.43205	1.67278	Promoter (<=1kb)	2	190343570	190371665	28096	1	ENSG00000151689	ENST00000322522	0	INPP1	protein_coding	GO:0006066,alcohol metabolic process;GO:0006644,phospholipid metabolic process;GO:0006650,glycerophospholipid metabolic process;GO:0006661,phosphatidylinositol biosynthetic process;GO:0008654,phospholipid biosynthetic process;GO:0016311,dephosphorylation;GO:0019751,polyol metabolic process;GO:0043647,inositol phosphate metabolic process;GO:0044262,cellular carbohydrate metabolic process;GO:004428…	ko00562,Inositol phosphate metabolism;ko04070,Phosphatidylinositol signaling system
chr5	136053150	136054218	1069	*	A2780_CDDP_peak_10995	16	3.42042	4.43258	1.63897	Promoter (<=1kb)	5	136053943	136059145	5203	1	ENSG00000120708	ENST00000509485	0	TGFBI	protein_coding	GO:0005178,integrin binding;GO:0005518,collagen binding;GO:0050839,cell adhesion molecule binding;GO:0050840,extracellular matrix binding	NA
chr7	87876564	87876909	346	*	A2780_CDDP_peak_12353	16	3.19497	4.43304	1.66464	Promoter (<=1kb)	7	87876583	87885183	8601	1	ENSG00000006634	ENST00000486925	0	DBF4	protein_coding	GO:0000082,G1/S transition of mitotic cell cycle;GO:0006260,DNA replication;GO:0006261,DNA-dependent DNA replication;GO:0006270,DNA replication initiation;GO:0006275,regulation of DNA replication;GO:0033260,nuclear DNA replication;GO:0033262,regulation of nuclear cell cycle DNA replication;GO:0044772,mitotic cell cycle phase transition;GO:0044786,cell cycle DNA replication;GO:0044843,cell cycle G…	ko04110,Cell cycle
chr20	2663561	2664684	1124	*	A2780_CDDP_peak_8392	16	3.27871	4.43305	1.66855	Promoter (<=1kb)	20	2658395	2664188	5794	2	ENSG00000101365	ENST00000488299	0	IDH3B	protein_coding	GO:0006066,alcohol metabolic process;GO:0006091,generation of precursor metabolites and energy;GO:0006099,tricarboxylic acid cycle;GO:0009060,aerobic respiration;GO:0015980,energy derivation by oxidation of organic compounds;GO:0045333,cellular respiration;GO:0072350,tricarboxylic acid metabolic process;GO:1901615,organic hydroxy compound metabolic process;GO:1902652,secondary alcohol metabolic p…	ko00020,Citrate cycle (TCA cycle);ko01200,Carbon metabolism;ko01210,2-Oxocarboxylic acid metabolism;ko01230,Biosynthesis of amino acids
chr17	48893059	48894329	1271	*	A2780_CDDP_peak_6021	16	3.36621	4.43344	1.68494	Promoter (<=1kb)	17	48893313	48895334	2022	1	ENSG00000159199	ENST00000504591	0	ATP5MC1	protein_coding	GO:0006091,generation of precursor metabolites and energy;GO:0006119,oxidative phosphorylation;GO:0006163,purine nucleotide metabolic process;GO:0006164,purine nucleotide biosynthetic process;GO:0006753,nucleoside phosphate metabolic process;GO:0006754,ATP biosynthetic process;GO:0006839,mitochondrial transport;GO:0007005,mitochondrion organization;GO:0007006,mitochondrial membrane organization;G…	ko00190,Oxidative phosphorylation;ko04714,Thermogenesis;ko05010,Alzheimer disease;ko05012,Parkinson disease;ko05016,Huntington disease
chr4	158768425	158768695	271	*	A2780_CDDP_peak_10540	16	3.4151	4.4342	1.64809	Promoter (<=1kb)	4	158769026	158908050	139025	1	ENSG00000052795	ENST00000264433	-331	FNIP2	protein_coding	GO:0008630,intrinsic apoptotic signaling pathway in response to DNA damage;GO:0018105,peptidyl-serine phosphorylation;GO:0018209,peptidyl-serine modification;GO:0031334,positive regulation of protein-containing complex assembly;GO:0033135,regulation of peptidyl-serine phosphorylation;GO:0033138,positive regulation of peptidyl-serine phosphorylation;GO:0043254,regulation of protein-containing comp…	ko04150,mTOR signaling pathway
chr9	33001144	33003745	2602	*	A2780_CDDP_peak_13422	16	3.29633	4.43448	1.65555	Promoter (<=1kb)	9	32886601	33001608	115008	2	ENSG00000137074	ENST00000672846	0	APTX	protein_coding	GO:0006520,cellular amino acid metabolic process;GO:0006525,arginine metabolic process;GO:0008652,cellular amino acid biosynthetic process;GO:0009064,glutamine family amino acid metabolic process;GO:0009084,glutamine family amino acid biosynthetic process;GO:0016053,organic acid biosynthetic process;GO:0046394,carboxylic acid biosynthetic process;GO:1901605,alpha-amino acid metabolic process;GO:1…	ko00220,Arginine biosynthesis;ko00250,Alanine, aspartate and glutamate metabolism;ko01230,Biosynthesis of amino acids;ko05418,Fluid shear stress and atherosclerosis
chr1	1615489	1615987	499	*	A2780_CDDP_peak_16	16	2.87372	4.43492	1.67697	Promoter (<=1kb)	1	1615496	1630604	15109	1	ENSG00000197530	ENST00000489635	0	MIB2	protein_coding	GO:0000209,protein polyubiquitination;GO:0007219,Notch signaling pathway;GO:0007249,I-kappaB kinase/NF-kappaB signaling;GO:0043122,regulation of I-kappaB kinase/NF-kappaB signaling;GO:0043123,positive regulation of I-kappaB kinase/NF-kappaB signaling;GO:0000151,ubiquitin ligase complex;GO:0005769,early endosome;GO:0003779,actin binding;GO:0004842,ubiquitin-protein transferase activity;GO:0019787,…	ko04120,Ubiquitin mediated proteolysis
chr17	8162572	8163641	1070	*	A2780_CDDP_peak_5714	16	3.08803	4.4351	1.68203	Promoter (<=1kb)	17	8159149	8162948	3800	2	ENSG00000220205	ENST00000316509	0	VAMP2	protein_coding	GO:0001505,regulation of neurotransmitter levels;GO:0002275,myeloid cell activation involved in immune response;GO:0002444,myeloid leukocyte mediated immunity;GO:0006813,potassium ion transport;GO:0006836,neurotransmitter transport;GO:0006892,post-Golgi vesicle-mediated transport;GO:0006893,Golgi to plasma membrane transport;GO:0006897,endocytosis;GO:0006906,vesicle fusion;GO:0007029,endoplasmic …	ko04130,SNARE interactions in vesicular transport;ko04721,Synaptic vesicle cycle;ko04911,Insulin secretion;ko04962,Vasopressin-regulated water reabsorption;ko04970,Salivary secretion
chr1	28736309	28737381	1073	*	A2780_CDDP_peak_276	16	3.20062	4.43709	1.67649	Promoter (<=1kb)	1	28736621	28742871	6251	1	ENSG00000198492	ENST00000474884	0	YTHDF2	protein_coding	GO:0001556,oocyte maturation;GO:0001959,regulation of cytokine-mediated signaling pathway;GO:0001960,negative regulation of cytokine-mediated signaling pathway;GO:0002181,cytoplasmic translation;GO:0002183,cytoplasmic translational initiation;GO:0002244,hematopoietic progenitor cell differentiation;GO:0002683,negative regulation of immune system process;GO:0002831,regulation of response to biotic…	NA
chr11	60866794	60867078	285	*	A2780_CDDP_peak_2435	16	3.28775	4.43776	1.67568	Promoter (<=1kb)	11	60867562	60875693	8132	1	ENSG00000149506	ENST00000278853	-484	ZP1	protein_coding	GO:0007338,single fertilization;GO:0007339,binding of sperm to zona pellucida;GO:0008037,cell recognition;GO:0009566,fertilization;GO:0009988,cell-cell recognition;GO:0035036,sperm-egg recognition;GO:0030312,external encapsulating structure;GO:0031012,extracellular matrix;GO:0062023,collagen-containing extracellular matrix;GO:0005201,extracellular matrix structural constituent	NA
chr19	35115094	35115360	267	*	A2780_CDDP_peak_7087	16	3.43543	4.43778	1.64169	Promoter (<=1kb)	19	35115823	35124324	8502	1	ENSG00000089356	ENST00000604404	-463	FXYD3	protein_coding	GO:0016247,channel regulator activity;GO:0099106,ion channel regulator activity	ko04960,Aldosterone-regulated sodium reabsorption
chr19	46915459	46916632	1174	*	A2780_CDDP_peak_7248	16	3.14969	4.43828	1.67007	Promoter (2-3kb)	19	46918676	47004307	85632	1	ENSG00000160007	ENST00000614079	-2044	ARHGAP35	protein_coding	GO:0001654,eye development;GO:0001838,embryonic epithelial tube formation;GO:0001841,neural tube formation;GO:0001843,neural tube closure;GO:0002009,morphogenesis of an epithelium;GO:0002011,morphogenesis of an epithelial sheet;GO:0003018,vascular process in circulatory system;GO:0007015,actin filament organization;GO:0007163,establishment or maintenance of cell polarity;GO:0007264,small GTPase m…	ko04510,Focal adhesion;ko04611,Platelet activation;ko04670,Leukocyte transendothelial migration;ko04810,Regulation of actin cytoskeleton
chr1	52403290	52405951	2662	*	A2780_CDDP_peak_475	16	2.94395	4.44144	1.67816	Promoter (<=1kb)	1	52372829	52404423	31595	2	ENSG00000085840	ENST00000371568	0	ORC1	protein_coding	GO:0000075,cell cycle checkpoint signaling;GO:0000076,DNA replication checkpoint signaling;GO:0000082,G1/S transition of mitotic cell cycle;GO:0000083,regulation of transcription involved in G1/S transition of mitotic cell cycle;GO:0000086,G2/M transition of mitotic cell cycle;GO:0006260,DNA replication;GO:0006261,DNA-dependent DNA replication;GO:0006270,DNA replication initiation;GO:0007093,mito…	ko04110,Cell cycle
chr12	12889026	12889622	597	*	A2780_CDDP_peak_3364	16	3.27427	4.44166	1.66064	Promoter (1-2kb)	12	12891559	12909876	18318	1	ENSG00000013588	ENST00000537783	-1937	GPRC5A	protein_coding	GO:0001933,negative regulation of protein phosphorylation;GO:0006469,negative regulation of protein kinase activity;GO:0007173,epidermal growth factor receptor signaling pathway;GO:0007175,negative regulation of epidermal growth factor-activated receptor activity;GO:0007176,regulation of epidermal growth factor-activated receptor activity;GO:0010469,regulation of signaling receptor activity;GO:00…	NA
chr11	73784056	73785493	1438	*	A2780_CDDP_peak_2721	16	3.11917	4.44199	1.67234	Promoter (2-3kb)	11	73787872	73865133	77262	1	ENSG00000175581	ENST00000508278	-2379	MRPL48	protein_coding	GO:0006414,translational elongation;GO:0006415,translational termination;GO:0022411,cellular component disassembly;GO:0032543,mitochondrial translation;GO:0032984,protein-containing complex disassembly;GO:0043624,cellular protein complex disassembly;GO:0070125,mitochondrial translational elongation;GO:0070126,mitochondrial translational termination;GO:0140053,mitochondrial gene expression;GO:0000…	NA
chr17	19748878	19749223	346	*	A2780_CDDP_peak_5787	16	3.00192	4.44339	1.68263	Promoter (<=1kb)	17	19743232	19748943	5712	2	ENSG00000108602	ENST00000574162	0	ALDH3A1	protein_coding	GO:0016620,oxidoreductase activity, acting on the aldehyde or oxo group of donors, NAD or NADP as acceptor;GO:0016903,oxidoreductase activity, acting on the aldehyde or oxo group of donors	ko00010,Glycolysis / Gluconeogenesis;ko00340,Histidine metabolism;ko00350,Tyrosine metabolism;ko00360,Phenylalanine metabolism;ko00410,beta-Alanine metabolism;ko00980,Metabolism of xenobiotics by cytochrome P450;ko00982,Drug metabolism - cytochrome P450;ko05204,Chemical carcinogenesis
chr11	10509425	10510492	1068	*	A2780_CDDP_peak_2078	16	2.92879	4.44469	1.67178	Promoter (<=1kb)	11	10507894	10509186	1293	2	ENSG00000255823	ENST00000536684	-239	MTRNR2L8	protein_coding	GO:0097194,execution phase of apoptosis;GO:1900117,regulation of execution phase of apoptosis;GO:1900118,negative regulation of execution phase of apoptosis;GO:0030547,signaling receptor inhibitor activity;GO:0048019,receptor antagonist activity	NA
chr1	32205222	32206476	1255	*	A2780_CDDP_peak_324	16	3.43146	4.4453	1.64819	Promoter (<=1kb)	1	32205671	32208548	2878	1	ENSG00000160051	ENST00000617816	0	IQCC	protein_coding	GO:0007018,microtubule-based movement;GO:0010970,transport along microtubule;GO:0030705,cytoskeleton-dependent intracellular transport;GO:0031503,protein-containing complex localization;GO:0042073,intraciliary transport;GO:0044782,cilium organization;GO:0099111,microtubule-based transport;GO:0030990,intraciliary transport particle;GO:0030992,intraciliary transport particle B	NA
chr18	58859514	58860327	814	*	A2780_CDDP_peak_6702	16	3.37517	4.44564	1.67834	Promoter (2-3kb)	18	58862600	58986480	123881	1	ENSG00000074657	ENST00000336078	-2273	ZNF532	protein_coding	NA	NA
chr2	170842931	170843299	369	*	A2780_CDDP_peak_7992	16	3.4553	4.44566	1.64412	Promoter (<=1kb)	2	170843802	170845543	1742	1	ENSG00000128683	ENST00000462739	-503	GAD1	protein_coding	GO:0001505,regulation of neurotransmitter levels;GO:0006520,cellular amino acid metabolic process;GO:0006536,glutamate metabolic process;GO:0006836,neurotransmitter transport;GO:0007269,neurotransmitter secretion;GO:0007626,locomotory behavior;GO:0008652,cellular amino acid biosynthetic process;GO:0009063,cellular amino acid catabolic process;GO:0009064,glutamine family amino acid metabolic proce…	ko00250,Alanine, aspartate and glutamate metabolism;ko00410,beta-Alanine metabolism;ko00430,Taurine and hypotaurine metabolism;ko00650,Butanoate metabolism;ko04727,GABAergic synapse;ko04940,Type I diabetes mellitus
chr5	142012823	142013481	659	*	A2780_CDDP_peak_11042	16	2.99307	4.44568	1.67577	Promoter (<=1kb)	5	141991749	142013027	21279	2	ENSG00000113552	ENST00000513454	0	GNPDA1	protein_coding	GO:0006040,amino sugar metabolic process;GO:0006044,N-acetylglucosamine metabolic process;GO:0006047,UDP-N-acetylglucosamine metabolic process;GO:0006048,UDP-N-acetylglucosamine biosynthetic process;GO:0006054,N-acetylneuraminate metabolic process;GO:0006091,generation of precursor metabolites and energy;GO:0007338,single fertilization;GO:0009225,nucleotide-sugar metabolic process;GO:0009226,nucl…	ko00520,Amino sugar and nucleotide sugar metabolism
chr1	26232537	26233464	928	*	A2780_CDDP_peak_229	16	3.37925	4.44595	1.68409	Promoter (<=1kb)	1	26234200	26277687	43488	1	ENSG00000130695	ENST00000640292	-736	CEP85	protein_coding	GO:0000280,nuclear division;GO:0001933,negative regulation of protein phosphorylation;GO:0006469,negative regulation of protein kinase activity;GO:0007059,chromosome segregation;GO:0007098,centrosome cycle;GO:0007100,mitotic centrosome separation;GO:0010563,negative regulation of phosphorus metabolic process;GO:0031023,microtubule organizing center organization;GO:0031400,negative regulation of p…	NA
chr15	78265698	78266047	350	*	A2780_CDDP_peak_5095	16	3.47806	4.44739	1.64706	Promoter (<=1kb)	15	78266181	78280684	14504	1	ENSG00000140403	ENST00000446172	-134	DNAJA4	protein_coding	GO:0001667,ameboidal-type cell migration;GO:0006457,protein folding;GO:0009266,response to temperature stimulus;GO:0009408,response to heat;GO:0010594,regulation of endothelial cell migration;GO:0010596,negative regulation of endothelial cell migration;GO:0010631,epithelial cell migration;GO:0010632,regulation of epithelial cell migration;GO:0010633,negative regulation of epithelial cell migratio…	ko04141,Protein processing in endoplasmic reticulum
chr18	21400502	21401298	797	*	A2780_CDDP_peak_6471	16	3.20938	4.44792	1.66847	Promoter (<=1kb)	18	21401226	21441407	40182	1	ENSG00000141449	ENST00000579454	0	GREB1L	protein_coding	GO:0001655,urogenital system development;GO:0001822,kidney development;GO:0072001,renal system development	NA
chr5	6632747	6633126	380	*	A2780_CDDP_peak_10640	16	3.24668	4.44878	1.68098	Promoter (<=1kb)	5	6599239	6633044	33806	2	ENSG00000037474	ENST00000264670	0	NSUN2	protein_coding	GO:0000075,cell cycle checkpoint signaling;GO:0001510,RNA methylation;GO:0001701,in utero embryonic development;GO:0001942,hair follicle development;GO:0006399,tRNA metabolic process;GO:0006400,tRNA modification;GO:0006401,RNA catabolic process;GO:0006403,RNA localization;GO:0006405,RNA export from nucleus;GO:0006406,mRNA export from nucleus;GO:0006913,nucleocytoplasmic transport;GO:0007281,germ …	NA
chr1	114511415	114512030	616	*	A2780_CDDP_peak_715	16	3.39171	4.44963	1.69406	Promoter (<=1kb)	1	114392790	114511203	118414	2	ENSG00000197323	ENST00000358465	-212	TRIM33	protein_coding	GO:0007178,transmembrane receptor protein serine/threonine kinase signaling pathway;GO:0007179,transforming growth factor beta receptor signaling pathway;GO:0017015,regulation of transforming growth factor beta receptor signaling pathway;GO:0030509,BMP signaling pathway;GO:0030510,regulation of BMP signaling pathway;GO:0030514,negative regulation of BMP signaling pathway;GO:0071559,response to tr…	NA
chr3	51942350	51943510	1161	*	A2780_CDDP_peak_9529	16	3.18028	4.44973	1.66886	Promoter (<=1kb)	3	51942363	51948867	6505	1	ENSG00000041880	ENST00000398755	0	PARP3	protein_coding	GO:0006302,double-strand break repair;GO:0006471,protein ADP-ribosylation;GO:0003950,NAD+ ADP-ribosyltransferase activity;GO:0016757,glycosyltransferase activity;GO:0016763,pentosyltransferase activity	ko03410,Base excision repair;ko04210,Apoptosis;ko04217,Necroptosis
chr2	218316446	218317271	826	*	A2780_CDDP_peak_8177	16	3.18038	4.44978	1.67956	Promoter (<=1kb)	2	218316728	218318008	1281	1	ENSG00000127838	ENST00000494954	0	PNKD	protein_coding	GO:0001505,regulation of neurotransmitter levels;GO:0001963,synaptic transmission, dopaminergic;GO:0006081,cellular aldehyde metabolic process;GO:0006089,lactate metabolic process;GO:0006576,cellular biogenic amine metabolic process;GO:0006584,catecholamine metabolic process;GO:0006836,neurotransmitter transport;GO:0007269,neurotransmitter secretion;GO:0009308,amine metabolic process;GO:0009712,c…	ko00620,Pyruvate metabolism
chr15	29821985	29822390	406	*	A2780_CDDP_peak_4790	16	3.31182	4.45069	1.67525	Promoter (<=1kb)	15	29700773	29822077	121305	2	ENSG00000104067	ENST00000677774	0	TJP1	protein_coding	GO:0001525,angiogenesis;GO:0001885,endothelial cell development;GO:0001894,tissue homeostasis;GO:0002040,sprouting angiogenesis;GO:0002064,epithelial cell development;GO:0003018,vascular process in circulatory system;GO:0003158,endothelium development;GO:0007015,actin filament organization;GO:0007043,cell-cell junction assembly;GO:0008015,blood circulation;GO:0010639,negative regulation of organe…	ko04520,Adherens junction;ko04530,Tight junction;ko04540,Gap junction;ko05110,Vibrio cholerae infection;ko05120,Epithelial cell signaling in Helicobacter pylori infection;ko05132,Salmonella infection
chr11	117989084	117990271	1188	*	A2780_CDDP_peak_3086	16	3.283	4.45084	1.67801	Promoter (<=1kb)	11	117989434	117993410	3977	1	ENSG00000110324	ENST00000534335	0	IL10RA	protein_coding	NA	ko04060,Cytokine-cytokine receptor interaction;ko04061,Viral protein interaction with cytokine and cytokine receptor;ko04630,Jak-STAT signaling pathway;ko05145,Toxoplasmosis;ko05152,Tuberculosis;ko05163,Human cytomegalovirus infection
chr6	43627526	43629834	2309	*	A2780_CDDP_peak_11591	16	3.14473	4.45129	1.67748	Promoter (<=1kb)	6	43629540	43640919	11380	1	ENSG00000124688	ENST00000451025	0	MAD2L1BP	protein_coding	GO:0000070,mitotic sister chromatid segregation;GO:0000075,cell cycle checkpoint signaling;GO:0000280,nuclear division;GO:0000819,sister chromatid segregation;GO:0007059,chromosome segregation;GO:0007088,regulation of mitotic nuclear division;GO:0007091,metaphase/anaphase transition of mitotic cell cycle;GO:0007093,mitotic cell cycle checkpoint signaling;GO:0007094,mitotic spindle assembly checkp…	NA
chr8	142770071	142770874	804	*	A2780_CDDP_peak_13321	16	3.40622	4.45178	1.66877	Promoter (<=1kb)	8	142764338	142769828	5491	2	ENSG00000283992	ENST00000317543	-243	SLURP2	protein_coding	GO:0010469,regulation of signaling receptor activity;GO:0095500,acetylcholine receptor signaling pathway;GO:0098926,postsynaptic signal transduction;GO:0099601,regulation of neurotransmitter receptor activity;GO:1905144,response to acetylcholine;GO:1905145,cellular response to acetylcholine;GO:0031225,anchored component of membrane;GO:0030547,signaling receptor inhibitor activity;GO:0030548,acety…	NA
chr5	150449265	150449999	735	*	A2780_CDDP_peak_11099	16	2.98503	4.45301	1.6867	Promoter (<=1kb)	5	150442635	150449696	7062	2	ENSG00000164587	ENST00000401695	0	RPS14	protein_coding	GO:0000028,ribosomal small subunit assembly;GO:0000184,nuclear-transcribed mRNA catabolic process, nonsense-mediated decay;GO:0000462,maturation of SSU-rRNA from tricistronic rRNA transcript (SSU-rRNA, 5.8S rRNA, LSU-rRNA);GO:0000956,nuclear-transcribed mRNA catabolic process;GO:0002181,cytoplasmic translation;GO:0002262,myeloid cell homeostasis;GO:0006364,rRNA processing;GO:0006401,RNA catabolic…	ko03010,Ribosome
chr2	241558564	241559260	697	*	A2780_CDDP_peak_8364	16	3.40601	4.45382	1.6563	Promoter (<=1kb)	2	241558745	241574131	15387	1	ENSG00000176720	ENST00000318407	0	BOK	protein_coding	GO:0001836,release of cytochrome c from mitochondria;GO:0003254,regulation of membrane depolarization;GO:0006839,mitochondrial transport;GO:0006874,cellular calcium ion homeostasis;GO:0006875,cellular metal ion homeostasis;GO:0006914,autophagy;GO:0006919,activation of cysteine-type endopeptidase activity involved in apoptotic process;GO:0006921,cellular component disassembly involved in execution…	ko04215,Apoptosis - multiple species
chr1	85275146	85279540	4395	*	A2780_CDDP_peak_576	16	3.10819	4.45475	1.68667	Promoter (<=1kb)	1	85265776	85276632	10857	2	ENSG00000142867	ENST00000648566	0	BCL10	protein_coding	GO:0001776,leukocyte homeostasis;GO:0001782,B cell homeostasis;GO:0001783,B cell apoptotic process;GO:0001819,positive regulation of cytokine production;GO:0001838,embryonic epithelial tube formation;GO:0001841,neural tube formation;GO:0001843,neural tube closure;GO:0002009,morphogenesis of an epithelium;GO:0002218,activation of innate immune response;GO:0002220,innate immune response activating …	ko04064,NF-kappa B signaling pathway;ko04625,C-type lectin receptor signaling pathway;ko04660,T cell receptor signaling pathway;ko04662,B cell receptor signaling pathway;ko05152,Tuberculosis
chr4	103067964	103068473	510	*	A2780_CDDP_peak_10430	16	3.41283	4.45559	1.68235	Promoter (<=1kb)	4	103048591	103067499	18909	2	ENSG00000164038	ENST00000515424	-465	SLC9B2	protein_coding	GO:0001501,skeletal system development;GO:0001539,cilium or flagellum-dependent cell motility;GO:0001678,cellular glucose homeostasis;GO:0002521,leukocyte differentiation;GO:0002573,myeloid leukocyte differentiation;GO:0002761,regulation of myeloid leukocyte differentiation;GO:0002763,positive regulation of myeloid leukocyte differentiation;GO:0002790,peptide secretion;GO:0002791,regulation of pe…	NA
chr3	23949424	23950666	1243	*	A2780_CDDP_peak_9330	16	3.33291	4.45803	1.67005	Promoter (2-3kb)	3	23892064	23946591	54528	2	ENSG00000197885	ENST00000421515	-2833	NKIRAS1	protein_coding	GO:0007249,I-kappaB kinase/NF-kappaB signaling;GO:0003924,GTPase activity;GO:0005525,GTP binding;GO:0017111,nucleoside-triphosphatase activity;GO:0019001,guanyl nucleotide binding;GO:0032561,guanyl ribonucleotide binding	ko01521,EGFR tyrosine kinase inhibitor resistance;ko01522,Endocrine resistance;ko04010,MAPK signaling pathway;ko04012,ErbB signaling pathway;ko04014,Ras signaling pathway;ko04015,Rap1 signaling pathway;ko04062,Chemokine signaling pathway;ko04068,FoxO signaling pathway;ko04071,Sphingolipid signaling pathway;ko04072,Phospholipase D signaling pathway;ko04137,Mitophagy - animal;ko04140,Autophagy - an…
chr11	67353199	67354256	1058	*	A2780_CDDP_peak_2602	16	2.91881	4.45804	1.68747	Promoter (<=1kb)	11	67350772	67353546	2775	2	ENSG00000175482	ENST00000312419	0	POLD4	protein_coding	GO:0000723,telomere maintenance;GO:0000731,DNA synthesis involved in DNA repair;GO:0006260,DNA replication;GO:0006261,DNA-dependent DNA replication;GO:0006283,transcription-coupled nucleotide-excision repair;GO:0006284,base-excision repair;GO:0006287,base-excision repair, gap-filling;GO:0006289,nucleotide-excision repair;GO:0006296,nucleotide-excision repair, DNA incision, 5'-to lesion;GO:0006297…	ko03030,DNA replication;ko03410,Base excision repair;ko03420,Nucleotide excision repair;ko03430,Mismatch repair;ko03440,Homologous recombination
chr18	62522161	62522634	474	*	A2780_CDDP_peak_6717	16	3.38654	4.45836	1.69729	Promoter (<=1kb)	18	62523025	62578579	55555	1	ENSG00000141664	ENST00000269499	-391	ZCCHC2	protein_coding	GO:0005543,phospholipid binding;GO:0035091,phosphatidylinositol binding	NA
chr5	172959592	172960006	415	*	A2780_CDDP_peak_11174	16	3.23886	4.45876	1.68139	Promoter (<=1kb)	5	172959765	172969487	9723	1	ENSG00000037241	ENST00000519156	0	RPL26L1	protein_coding	GO:0002181,cytoplasmic translation;GO:0022613,ribonucleoprotein complex biogenesis;GO:0042254,ribosome biogenesis;GO:0042273,ribosomal large subunit biogenesis;GO:0005840,ribosome;GO:0015934,large ribosomal subunit;GO:0022625,cytosolic large ribosomal subunit;GO:0022626,cytosolic ribosome;GO:0044391,ribosomal subunit;GO:0003735,structural constituent of ribosome	ko03010,Ribosome
chr7	99208502	99208900	399	*	A2780_CDDP_peak_12388	16	3.3419	4.45936	1.68967	Promoter (<=1kb)	7	99173572	99208115	34544	2	ENSG00000185467	ENST00000327442	-387	KPNA7	protein_coding	GO:0006606,protein import into nucleus;GO:0006607,NLS-bearing protein import into nucleus;GO:0006913,nucleocytoplasmic transport;GO:0017038,protein import;GO:0019048,modulation by virus of host process;GO:0019054,modulation by virus of host cellular process;GO:0034504,protein localization to nucleus;GO:0035821,modulation of process of other organism;GO:0044003,modulation by symbiont of host proce…	ko05164,Influenza A
chr1	109619249	109620118	870	*	A2780_CDDP_peak_672	16	3.18784	4.45959	1.68646	Promoter (<=1kb)	1	109619504	109630406	10903	1	ENSG00000116337	ENST00000655992	0	AMPD2	protein_coding	GO:0006163,purine nucleotide metabolic process;GO:0006164,purine nucleotide biosynthetic process;GO:0006753,nucleoside phosphate metabolic process;GO:0009117,nucleotide metabolic process;GO:0009123,nucleoside monophosphate metabolic process;GO:0009124,nucleoside monophosphate biosynthetic process;GO:0009126,purine nucleoside monophosphate metabolic process;GO:0009127,purine nucleoside monophospha…	ko00230,Purine metabolism
chr10	73994971	73995820	850	*	A2780_CDDP_peak_1665	16	3.45312	4.46209	1.65746	Promoter (<=1kb)	10	73995193	74120160	124968	1	ENSG00000035403	ENST00000623461	0	VCL	protein_coding	GO:0005903,brush border;GO:0005911,cell-cell junction;GO:0005912,adherens junction;GO:0005925,focal adhesion;GO:0005938,cell cortex;GO:0015629,actin cytoskeleton;GO:0030055,cell-substrate junction;GO:0030057,desmosome;GO:0030863,cortical cytoskeleton;GO:0030864,cortical actin cytoskeleton;GO:0042383,sarcolemma;GO:0043296,apical junction complex;GO:0098862,cluster of actin-based cell projections;G…	ko04510,Focal adhesion;ko04520,Adherens junction;ko04670,Leukocyte transendothelial migration;ko04810,Regulation of actin cytoskeleton;ko05100,Bacterial invasion of epithelial cells;ko05131,Shigellosis;ko05146,Amoebiasis
chr1	207319526	207320249	724	*	A2780_CDDP_peak_1108	16	3.23343	4.46221	1.6889	Promoter (1-2kb)	1	207321532	207340766	19235	1	ENSG00000196352	ENST00000367063	-1283	CD55	protein_coding	GO:0001819,positive regulation of cytokine production;GO:0001906,cell killing;GO:0002237,response to molecule of bacterial origin;GO:0002250,adaptive immune response;GO:0002253,activation of immune response;GO:0002275,myeloid cell activation involved in immune response;GO:0002283,neutrophil activation involved in immune response;GO:0002367,cytokine production involved in immune response;GO:000236…	ko04610,Complement and coagulation cascades;ko04640,Hematopoietic cell lineage;ko05416,Viral myocarditis
chr11	119031308	119033431	2124	*	A2780_CDDP_peak_3111	16	3.11497	4.46254	1.69292	Promoter (<=1kb)	11	119024351	119030906	6556	2	ENSG00000137700	ENST00000545985	-402	SLC37A4	protein_coding	NA	ko04973,Carbohydrate digestion and absorption
chr2	200810198	200810466	269	*	A2780_CDDP_peak_8111	16	3.27569	4.46417	1.68438	Promoter (<=1kb)	2	200810594	200817167	6574	1	ENSG00000082153	ENST00000450637	-128	BZW1	protein_coding	GO:0045296,cadherin binding;GO:0050839,cell adhesion molecule binding	NA
chr2	110149289	110150710	1422	*	A2780_CDDP_peak_7852	16	3.10794	4.46555	1.69524	Promoter (<=1kb)	2	110123438	110150588	27151	2	ENSG00000144061	ENST00000675632	0	NPHP1	protein_coding	NA	ko04137,Mitophagy - animal;ko04140,Autophagy - animal
chr1	30909900	30910797	898	*	A2780_CDDP_peak_297	16	3.38853	4.46687	1.67762	Promoter (1-2kb)	1	30869466	30908758	39293	2	ENSG00000162512	ENST00000339394	-1142	SDC3	protein_coding	NA	ko04514,Cell adhesion molecules (CAMs)
chr22	39995197	39995744	548	*	A2780_CDDP_peak_9126	16	3.29912	4.46947	1.69201	Promoter (<=1kb)	22	39995362	39999125	3764	1	ENSG00000133477	ENST00000488874	0	FAM83F	protein_coding	NA	NA
chr22	31210656	31211172	517	*	A2780_CDDP_peak_9032	16	3.3189	4.47051	1.67729	Promoter (1-2kb)	22	31212239	31259046	46808	1	ENSG00000182541	ENST00000462625	-1067	LIMK2	protein_coding	GO:0001654,eye development;GO:0007051,spindle organization;GO:0007423,sensory organ development;GO:0010639,negative regulation of organelle organization;GO:0031122,cytoplasmic microtubule organization;GO:0031345,negative regulation of cell projection organization;GO:0034504,protein localization to nucleus;GO:0043010,camera-type eye development;GO:0044782,cilium organization;GO:0048880,sensory sys…	ko04360,Axon guidance;ko04666,Fc gamma R-mediated phagocytosis;ko04810,Regulation of actin cytoskeleton;ko05170,Human immunodeficiency virus 1 infection
chr3	146544287	146544558	272	*	A2780_CDDP_peak_9823	16	3.43934	4.4726	1.66496	Promoter (<=1kb)	3	146515181	146544521	29341	2	ENSG00000188313	ENST00000493432	0	PLSCR1	protein_coding	GO:0002253,activation of immune response;GO:0002429,immune response-activating cell surface receptor signaling pathway;GO:0002431,Fc receptor mediated stimulatory signaling pathway;GO:0002526,acute inflammatory response;GO:0002694,regulation of leukocyte activation;GO:0002757,immune response-activating signal transduction;GO:0002764,immune response-regulating signaling pathway;GO:0002768,immune r…	NA
chr20	45934370	45934946	577	*	A2780_CDDP_peak_8611	16	3.39701	4.47344	1.69501	Promoter (<=1kb)	20	45934683	45948020	13338	1	ENSG00000100982	ENST00000372409	0	PCIF1	protein_coding	GO:0001510,RNA methylation;GO:0006417,regulation of translation;GO:0009451,RNA modification;GO:0010563,negative regulation of phosphorus metabolic process;GO:0010921,regulation of phosphatase activity;GO:0010923,negative regulation of phosphatase activity;GO:0016311,dephosphorylation;GO:0016556,mRNA modification;GO:0017148,negative regulation of translation;GO:0032259,methylation;GO:0034248,regul…	NA
chr7	116287724	116288992	1269	*	A2780_CDDP_peak_12469	16	3.39722	4.47396	1.68084	Promoter (<=1kb)	7	116287864	116322823	34960	1	ENSG00000105971	ENST00000460222	0	CAV2	protein_coding	GO:0000280,nuclear division;GO:0001935,endothelial cell proliferation;GO:0001936,regulation of endothelial cell proliferation;GO:0001937,negative regulation of endothelial cell proliferation;GO:0001938,positive regulation of endothelial cell proliferation;GO:0006874,cellular calcium ion homeostasis;GO:0006875,cellular metal ion homeostasis;GO:0006897,endocytosis;GO:0006898,receptor-mediated endoc…	ko04144,Endocytosis;ko04510,Focal adhesion;ko05100,Bacterial invasion of epithelial cells;ko05205,Proteoglycans in cancer;ko05418,Fluid shear stress and atherosclerosis
chr2	227597026	227597965	940	*	A2780_CDDP_peak_8247	16	3.43534	4.47416	1.67645	Promoter (<=1kb)	2	227598893	227599255	363	1	ENSG00000284643	ENST00000641394	-928	SCYGR2	protein_coding	NA	NA
chr1	23342173	23342563	391	*	A2780_CDDP_peak_188	16	3.23633	4.47428	1.69342	Promoter (1-2kb)	1	23310454	23341008	30555	2	ENSG00000125944	ENST00000427764	-1165	HNRNPR	protein_coding	GO:0000375,RNA splicing, via transesterification reactions;GO:0000377,RNA splicing, via transesterification reactions with bulged adenosine as nucleophile;GO:0000398,mRNA splicing, via spliceosome;GO:0006397,mRNA processing;GO:0006401,RNA catabolic process;GO:0006402,mRNA catabolic process;GO:0006417,regulation of translation;GO:0007623,circadian rhythm;GO:0008380,RNA splicing;GO:0009896,positive…	NA
chr19	9584010	9584876	867	*	A2780_CDDP_peak_6909	16	3.07322	4.4745	1.69294	Promoter (<=1kb)	19	9560329	9584504	24176	2	ENSG00000197961	ENST00000320451	0	ZNF121	protein_coding	NA	NA
chr17	44096306	44096796	491	*	A2780_CDDP_peak_5949	16	3.22783	4.47459	1.69538	Promoter (2-3kb)	17	44091293	44093505	2213	2	ENSG00000108840	ENST00000587776	-2801	HDAC5	protein_coding	GO:0001525,angiogenesis;GO:0001667,ameboidal-type cell migration;GO:0002040,sprouting angiogenesis;GO:0002042,cell migration involved in sprouting angiogenesis;GO:0002237,response to molecule of bacterial origin;GO:0002521,leukocyte differentiation;GO:0006325,chromatin organization;GO:0006338,chromatin remodeling;GO:0006352,DNA-templated transcription, initiation;GO:0006367,transcription initiati…	ko04371,Apelin signaling pathway;ko05034,Alcoholism;ko05203,Viral carcinogenesis
chr11	95917770	95918342	573	*	A2780_CDDP_peak_2890	16	3.14697	4.47646	1.6887	Promoter (1-2kb)	11	95832882	95915963	83082	2	ENSG00000087053	ENST00000676378	-1807	MTMR2	protein_coding	GO:0002090,regulation of receptor internalization;GO:0002091,negative regulation of receptor internalization;GO:0006066,alcohol metabolic process;GO:0006470,protein dephosphorylation;GO:0006644,phospholipid metabolic process;GO:0006650,glycerophospholipid metabolic process;GO:0006661,phosphatidylinositol biosynthetic process;GO:0006897,endocytosis;GO:0006898,receptor-mediated endocytosis;GO:00072…	ko00562,Inositol phosphate metabolism;ko04070,Phosphatidylinositol signaling system
chr10	80204828	80205342	515	*	A2780_CDDP_peak_1685	16	3.34261	4.47653	1.69919	Promoter (<=1kb)	10	80181102	80204919	23818	2	ENSG00000122359	ENST00000474545	0	ANXA11	protein_coding	GO:0005543,phospholipid binding;GO:0005544,calcium-dependent phospholipid binding	NA
chr13	19632331	19633799	1469	*	A2780_CDDP_peak_4007	17	2.92194	4.47679	1.70307	Promoter (<=1kb)	13	19633659	19673441	39783	1	ENSG00000196199	ENST00000361479	0	MPHOSPH8	protein_coding	GO:0006304,DNA modification;GO:0006305,DNA alkylation;GO:0006306,DNA methylation;GO:0006325,chromatin organization;GO:0006346,DNA methylation-dependent heterochromatin assembly;GO:0010638,positive regulation of organelle organization;GO:0016458,gene silencing;GO:0019058,viral life cycle;GO:0019079,viral genome replication;GO:0031445,regulation of heterochromatin assembly;GO:0031453,positive regul…	NA
chr16	71843147	71843787	641	*	A2780_CDDP_peak_5506	16	3.21559	4.47768	1.69113	Promoter (2-3kb)	16	71845976	71857328	11353	1	ENSG00000224470	ENST00000427980	-2189	ATXN1L	protein_coding	GO:0007611,learning or memory;GO:0007612,learning;GO:0007613,memory;GO:0030198,extracellular matrix organization;GO:0030323,respiratory tube development;GO:0030324,lung development;GO:0035176,social behavior;GO:0043062,extracellular structure organization;GO:0045229,external encapsulating structure organization;GO:0048286,lung alveolus development;GO:0050890,cognition;GO:0051703,biological proces…	NA
chr22	23786616	23787207	592	*	A2780_CDDP_peak_8987	16	3.00348	4.47974	1.69659	Promoter (<=1kb)	22	23786931	23834540	47610	1	ENSG00000099956	ENST00000407422	0	SMARCB1	protein_coding	GO:0001678,cellular glucose homeostasis;GO:0006325,chromatin organization;GO:0006333,chromatin assembly or disassembly;GO:0006337,nucleosome disassembly;GO:0006338,chromatin remodeling;GO:0006352,DNA-templated transcription, initiation;GO:0006356,regulation of transcription by RNA polymerase I;GO:0006360,transcription by RNA polymerase I;GO:0006361,transcription initiation from RNA polymerase I p…	ko04714,Thermogenesis;ko05225,Hepatocellular carcinoma
chr4	77861109	77862351	1243	*	A2780_CDDP_peak_10357	17	3.14982	4.48001	1.70698	Promoter (<=1kb)	4	77862830	77883498	20669	1	ENSG00000169288	ENST00000515625	-479	MRPL1	protein_coding	GO:0000470,maturation of LSU-rRNA;GO:0006364,rRNA processing;GO:0006414,translational elongation;GO:0006415,translational termination;GO:0016072,rRNA metabolic process;GO:0022411,cellular component disassembly;GO:0022613,ribonucleoprotein complex biogenesis;GO:0032543,mitochondrial translation;GO:0032984,protein-containing complex disassembly;GO:0034470,ncRNA processing;GO:0034660,ncRNA metabolic…	ko03010,Ribosome
chrX	41084054	41085078	1025	*	A2780_CDDP_peak_13874	16	3.40885	4.48064	1.68285	Promoter (<=1kb)	23	41085445	41236579	151135	1	ENSG00000124486	ENST00000324545	-367	USP9X	protein_coding	GO:0001764,neuron migration;GO:0006304,DNA modification;GO:0007059,chromosome segregation;GO:0007178,transmembrane receptor protein serine/threonine kinase signaling pathway;GO:0007179,transforming growth factor beta receptor signaling pathway;GO:0007292,female gamete generation;GO:0007409,axonogenesis;GO:0007623,circadian rhythm;GO:0016049,cell growth;GO:0016579,protein deubiquitination;GO:00305…	NA
chr9	95511282	95511635	354	*	A2780_CDDP_peak_13603	16	3.44717	4.48126	1.67626	Promoter (2-3kb)	9	95442980	95509266	66287	2	ENSG00000185920	ENST00000331920	-2016	PTCH1	protein_coding	GO:0000578,embryonic axis specification;GO:0001503,ossification;GO:0001649,osteoblast differentiation;GO:0001655,urogenital system development;GO:0001656,metanephros development;GO:0001657,ureteric bud development;GO:0001658,branching involved in ureteric bud morphogenesis;GO:0001701,in utero embryonic development;GO:0001708,cell fate specification;GO:0001709,cell fate determination;GO:0001763,mo…	ko04024,cAMP signaling pathway;ko04340,Hedgehog signaling pathway;ko04360,Axon guidance;ko05205,Proteoglycans in cancer;ko05217,Basal cell carcinoma
chr17	48618078	48618441	364	*	A2780_CDDP_peak_6013	17	3.43713	4.48146	1.71112	Promoter (2-3kb)	17	48612346	48615292	2947	2	ENSG00000120068	ENST00000239144	-2786	HOXB8	protein_coding	GO:0001501,skeletal system development;GO:0003002,regionalization;GO:0007389,pattern specification process;GO:0007625,grooming behavior;GO:0007626,locomotory behavior;GO:0008344,adult locomotory behavior;GO:0009952,anterior/posterior pattern specification;GO:0019233,sensory perception of pain;GO:0021510,spinal cord development;GO:0021516,dorsal spinal cord development;GO:0030099,myeloid cell diff…	NA
chr19	50024368	50025225	858	*	A2780_CDDP_peak_7308	17	3.42511	4.48179	1.71339	Promoter (<=1kb)	19	49995205	50025139	29935	2	ENSG00000105053	ENST00000600137	0	VRK3	protein_coding	NA	ko04137,Mitophagy - animal;ko04140,Autophagy - animal
chr11	4480016	4480670	655	*	A2780_CDDP_peak_2020	17	2.98263	4.48245	1.70507	Promoter (1-2kb)	11	4482646	4493497	10852	1	ENSG00000196778	ENST00000641528	-1976	OR52K1	protein_coding	GO:0004984,olfactory receptor activity	ko04740,Olfactory transduction
chr2	20010769	20014695	3927	*	A2780_CDDP_peak_7445	16	3.43017	4.48384	1.68273	Promoter (<=1kb)	2	19992052	20012668	20617	2	ENSG00000132031	ENST00000407540	0	MATN3	protein_coding	GO:0001501,skeletal system development;GO:0030198,extracellular matrix organization;GO:0043062,extracellular structure organization;GO:0043687,post-translational protein modification;GO:0045229,external encapsulating structure organization;GO:0051216,cartilage development;GO:0061448,connective tissue development;GO:0005788,endoplasmic reticulum lumen;GO:0030312,external encapsulating structure;GO…	ko04974,Protein digestion and absorption
chr10	110495977	110498460	2484	*	A2780_CDDP_peak_1845	17	3.2336	4.48497	1.70192	Promoter (<=1kb)	10	110497907	110511533	13627	1	ENSG00000138166	ENST00000369583	0	DUSP5	protein_coding	GO:0004721,phosphoprotein phosphatase activity;GO:0004722,protein serine/threonine phosphatase activity;GO:0004725,protein tyrosine phosphatase activity;GO:0008138,protein tyrosine/serine/threonine phosphatase activity;GO:0016791,phosphatase activity;GO:0017017,MAP kinase tyrosine/serine/threonine phosphatase activity;GO:0033549,MAP kinase phosphatase activity;GO:0042578,phosphoric ester hydrolas…	ko04010,MAPK signaling pathway
[truncated: 2,791 more rows]
