# Supplementary material for: Targeting platinum-resistant ovarian cancer by disrupting histone and RAD51 lactylation
Source: Theranostics. 2025 Feb 10;15(7):3055–75. doi: 10.7150/thno.104858 (PMC11898288; doi:10.7150/thno.104858)
Supplement: Supplementary file 4 — Supplementary file S3: DDR genes and core HR genes involved in this study. [file thnov15p3055s4.xlsx]

## Sheet: total DDR
total DDR	Core HR
APLF	MRE11A
APTX	NBN
ASCC3	RAD50
DNTT	TP53BP1
LIG1	XRCC2
LIG3	XRCC3
LIG4	BARD1
MRE11A	BLM
NBN	BRCA1
NHEJ1	BRCA2
PARG	BRIP1
PARP1	EME1
PARP3	GEN1
PARPBP	MUS81
PNKP	PALB2
POLB	RAD51
POLL	RAD52
POLM	RBBP8
PRKDC	SHFM1
RAD50	SLX1A
RNF168	TOP3A
RNF8
TP53BP1
XRCC1
XRCC2
XRCC3
XRCC4
XRCC5
XRCC6
UBE2A
EXO1
HMGB1
MLH1
MLH3
MSH2
MSH3
MSH6
PCNA
PMS1
PMS2
POLD1
POLD2
POLD3
POLD4
RFC1
RFC2
RFC3
RFC4
RFC5
RPA1
RPA2
RPA3
RPA4
ALKBH1
ALKBH2
ALKBH3
APEX1
APEX2
APITD1
ATM
ATR
ATRIP
ATRX
BARD1
BLM
BRCA1
BRCA2
BRE
BRIP1
CCNH
CDK7
CETN2
CHAF1A
CHEK1
CHEK2
CLK2
CUL3
CUL4A
CUL5
DCLRE1A
DCLRE1B
DCLRE1C
DDB1
DDB2
DMC1
DNA2
DUT
EID3
EME1
EME2
ERCC1
ERCC2
ERCC3
ERCC4
ERCC5
ERCC6
ERCC8
FAAP100
FAAP24
FAAP20
FAM175A
FAN1
FANCA
FANCB
FANCC
FANCD2
FANCE
FANCF
FANCG
FANCI
FANCL
FANCM
FEN1
GADD45A
GADD45G
GEN1
GTF2H1
GTF2H2
GTF2H3
GTF2H4
GTF2H5
H2AFX
HELQ
HES1
HFM1
HLTF
HMGB2
HUS1
INO80
KAT5
MAD2L2
MBD4
MDC1
MGMT
MMS19
MNAT1
MPG
MPLKIP
MRPL40
MUS81
MUTYH
NABP2
NEIL1
NEIL2
NEIL3
NFATC2IP
NSMCE1
NSMCE2
NSMCE3
NSMCE4A
NTHL1
NUDT1
NUDT15
NUDT18
RRM1
RRM2
OGG1
PALB2
PARP2
PARP4
PAXIP1
PER1
POLA1
POLE
POLE2
POLE3
POLE4
POLG
POLH
POLI
POLK
POLN
POLQ
PPP4C
PPP4R1
PPP4R2
PPP4R4
PRPF19
RAD1
RAD17
RAD18
RAD23A
RAD23B
RAD51
RAD51B
RAD51C
RAD51D
RAD52
RAD54B
RAD54L
RAD9A
RBBP8
RBX1
RDM1
RECQL
RECQL4
RECQL5
REV1
REV3L
RIF1
RMI1
RMI2
RNMT
RRM2B
RTEL1
SETMAR
SHFM1
SHPRH
SLX1A
SLX1B
SLX4
SMARCAD1
SMC5
SMC6
SMUG1
SPO11
STRA13
SWSAP1
TCEA1
TCEB1
TCEB2
TCEB3
TDG
TDP1
TELO2
TOP3A
TOP3B
TOPBP1
TP53
TREX1
TREX2
TYMS
UBE2B
UBE2N
UBE2T
UBE2V2
UIMC1
UNG
USP1
UVSSA
WDR48
WRN
XAB2
XPA
XPC
ZSWIM7
PTEN
TDP2
ENDOV
SPRTN
RNF4
SMARCA4
IDH1
SOX4
WEE1
RAD9B
AEN
PLK3
EXO5
CDC5L
BCAS2
PLRG1
YWHAB
YWHAG
YWHAE
CDC25A
CDC25B
CDC25C
BABAM1
BRCC3
TTK
SMARCC1
SWI5
MORF4L1
RNF169
HERC2
