# Supplementary material for: Targeting platinum-resistant ovarian cancer by disrupting histone and RAD51 lactylation
Source: Theranostics. 2025 Feb 10;15(7):3055–75. doi: 10.7150/thno.104858 (PMC11898288; doi:10.7150/thno.104858)
Supplement: Supplementary file 5 — Supplementary file S4: DDR-associated pathways in GO enrichment analysis. [file thnov15p3055s5.xlsx]

## Sheet: GO-bp
ID	Description	GeneRatio	BgRatio	pvalue	p.adjust	qvalue	geneID	Count
GO:0042770	signal transduction in response to DNA damage	64/3003	181/18903	1.01e-10	2.03e-08	1.7e-08	NBN/NDRG1/NOP53/UIMC1/CDK5RAP3/DYRK3/CEP63/COPS3/ATR/RPS27L/SNAI1/RFWD3/MUS81/CDK1/BCL3/TIPRL/PLA2R1/MAP3K20/DDX39B/EIF2AK4/PPM1D/RAD51/FOXO3/ATF2/CDKN1A/CDK2/CDC14B/TRIM39/FZR1/ATRIP/SESN2/PMAIP1/DOT1L/RPL26/TP53BP1/USP10/CRY1/PTTG1IP/PIDD1/SPRED2/RNASEH2B/CDKN1B/ABL1/THOC1/TTI1/MDC1/BATF/DDX5/FBXO31/CHEK1/NPM1/RAD17/BRCA2/CRADD/TRIAP1/SNAI2/FANCD2/ATAD5/DYRK1A/CCND1/KAT5/XPC/CDC5L/TREX1	64
GO:2001020	regulation of response to DNA damage stimulus	92/3003	312/18903	8.5e-10	1.18e-07	9.83e-08	RTEL1/SMCHD1/FXR2/UIMC1/DYRK3/TAF12/ATXN7/UBE2V1/USP47/BCL2/FIGNL1/SUPT3H/COPS3/RBBP8/ATR/SF3B3/HMGA2/EYA2/SPIDR/SNAI1/POGZ/RFWD3/PARP3/SMARCB1/TFIP11/ACTR2/YEATS4/PLA2R1/MAP3K20/DDX39B/RAD51/SMARCA5/YY1/TERF2/ATRIP/ERCC1/SPIRE2/MEAF6/XRCC1/PMAIP1/PPP4R2/RPL26/TP53BP1/TADA3/CRY1/PTTG1IP/WDR48/TAF7/SPRED2/FUS/RNASEH2B/CEBPG/TAF2/PRKCD/ABL1/THOC1/TTI1/SMARCE1/BCL2L1/ARID1B/MBTD1/DDX5/CHEK1/SMARCC1/…	92
GO:0000077	DNA damage checkpoint signaling	43/3003	121/18903	9.59e-08	7.04e-06	5.87e-06	NBN/NOP53/UIMC1/CDK5RAP3/CEP63/ATR/RPS27L/RFWD3/MUS81/CDK1/TIPRL/MAP3K20/DDX39B/EIF2AK4/RAD51/ATF2/CDKN1A/CDK2/CDC14B/TRIM39/FZR1/ATRIP/DOT1L/RPL26/TP53BP1/CRY1/PIDD1/RNASEH2B/CDKN1B/THOC1/TTI1/MDC1/FBXO31/CHEK1/RAD17/BRCA2/CRADD/TRIAP1/FANCD2/CCND1/XPC/CDC5L/TREX1	43
GO:0006302	double-strand break repair	81/3003	300/18903	5.44e-07	3.03e-05	2.53e-05	NBN/MCM9/RTEL1/SFPQ/SMCHD1/UIMC1/SMARCAL1/RPA3/FIGNL1/RBBP8/ATR/DMC1/HMGA2/SPIDR/POGZ/RFWD3/SMARCAD1/APTX/PARP3/SMARCB1/TFIP11/ACTR2/DDX1/MUS81/YEATS4/RAD51/RAD51B/RAD50/YY1/HSF2BP/ATRIP/ERCC1/SPIRE2/MEAF6/MCM2/HMCES/XRCC1/NHEJ1/PPP4R2/INTS3/VCP/TP53BP1/XRCC4/CDC7/WDR48/SETX/FUS/KDM2A/REV3L/RNF138/MCM7/SMARCE1/ARID1B/MBTD1/CHEK1/SMARCC1/INO80/ZCWPW1/BRCA2/ERCC5/FANCD2/MLH1/XRCC2/SFR1/SMARCA4/CDCA…	81
GO:0030330	DNA damage response, signal transduction by p53 class mediator	29/3003	74/18903	1.15e-06	5.49e-05	4.58e-05	NBN/NDRG1/DYRK3/COPS3/ATR/RPS27L/SNAI1/BCL3/PLA2R1/PPM1D/FOXO3/CDKN1A/SESN2/PMAIP1/RPL26/USP10/PTTG1IP/PIDD1/SPRED2/CDKN1B/BATF/DDX5/NPM1/BRCA2/CRADD/TRIAP1/SNAI2/DYRK1A/KAT5	29
GO:2001022	positive regulation of response to DNA damage stimulus	49/3003	166/18903	6.81e-06	0.000245653	0.000204984	SMCHD1/FXR2/UIMC1/RBBP8/ATR/EYA2/SPIDR/POGZ/PARP3/SMARCB1/ACTR2/YEATS4/PLA2R1/MAP3K20/YY1/SPIRE2/MEAF6/XRCC1/PMAIP1/RPL26/WDR48/SPRED2/FUS/CEBPG/PRKCD/TTI1/SMARCE1/ARID1B/MBTD1/DDX5/SMARCC1/INO80/ZCWPW1/BCLAF1/RPS3/SMARCA4/SKIL/INO80E/NSMCE1/USP1/EPC1/ACTB/KAT5/BCL7B/PNKP/UBE2N/MORF4L1/VPS72/UBE2V2	49
GO:0006282	regulation of DNA repair	58/3003	212/18903	1.37e-05	0.000446306	0.000372417	RTEL1/SMCHD1/UIMC1/TAF12/ATXN7/UBE2V1/FIGNL1/SUPT3H/RBBP8/ATR/SF3B3/HMGA2/EYA2/SPIDR/POGZ/PARP3/SMARCB1/TFIP11/ACTR2/YEATS4/RAD51/YY1/TERF2/ATRIP/SPIRE2/MEAF6/XRCC1/PPP4R2/TP53BP1/TADA3/WDR48/TAF7/FUS/CEBPG/TAF2/SMARCE1/ARID1B/MBTD1/CHEK1/SMARCC1/INO80/ZCWPW1/RPS3/TAF10/SMARCA4/INO80E/USP1/EPC1/ACTB/RECQL5/KAT5/BCL7B/PNKP/UBE2N/MORF4L1/POT1/VPS72/UBE2V2	58
GO:0000725	recombinational repair	49/3003	173/18903	2.32e-05	0.000672438	0.000561112	NBN/MCM9/RTEL1/SFPQ/SMCHD1/RPA3/FIGNL1/RBBP8/DMC1/SPIDR/POGZ/RFWD3/ACTR2/MUS81/YEATS4/RAD51/RAD51B/YY1/MEAF6/MCM2/XRCC1/PPP4R2/INTS3/TP53BP1/CDC7/WDR48/FUS/REV3L/RNF138/MCM7/MBTD1/CHEK1/INO80/HROB/BRCA2/ERCC5/XRCC2/SFR1/NSMCE1/AP5S1/EPC1/ACTB/RECQL5/KAT5/SMC5/UBE2N/MORF4L1/VPS72/LIG3	49
GO:0000724	double-strand break repair via homologous recombination	48/3003	169/18903	2.58e-05	0.000729969	0.000609118	NBN/MCM9/RTEL1/SFPQ/SMCHD1/RPA3/FIGNL1/RBBP8/DMC1/SPIDR/POGZ/RFWD3/ACTR2/MUS81/YEATS4/RAD51/RAD51B/YY1/MEAF6/MCM2/XRCC1/PPP4R2/INTS3/TP53BP1/CDC7/WDR48/FUS/REV3L/RNF138/MCM7/MBTD1/CHEK1/INO80/BRCA2/ERCC5/XRCC2/SFR1/NSMCE1/AP5S1/EPC1/ACTB/RECQL5/KAT5/SMC5/UBE2N/MORF4L1/VPS72/LIG3	48
GO:0044773	mitotic DNA damage checkpoint signaling	28/3003	81/18903	2.84e-05	0.000777765	0.000649002	NBN/NOP53/UIMC1/CDK5RAP3/RPS27L/RFWD3/MUS81/CDK1/MAP3K20/ATF2/CDKN1A/CDK2/CDC14B/TRIM39/FZR1/RPL26/PIDD1/CDKN1B/MDC1/FBXO31/CHEK1/RAD17/CRADD/TRIAP1/FANCD2/CCND1/XPC/TREX1	28
GO:0006301	postreplication repair	16/3003	35/18903	3.08e-05	0.000817891	0.000682485	RAD18/UBE2V1/POLI/PARP10/VCP/FAAP20/USP10/POLD2/POLDIP2/REV3L/SPRTN/WDR33/NSMCE1/USP1/UBE2N/UBE2V2	16
GO:2000779	regulation of double-strand break repair	39/3003	135/18903	9.5e-05	0.00203617	0.00169907	RTEL1/SMCHD1/FIGNL1/RBBP8/ATR/HMGA2/SPIDR/POGZ/PARP3/SMARCB1/TFIP11/ACTR2/YEATS4/RAD51/ATRIP/SPIRE2/MEAF6/PPP4R2/TP53BP1/WDR48/FUS/SMARCE1/ARID1B/MBTD1/CHEK1/SMARCC1/ZCWPW1/SMARCA4/EPC1/ACTB/RECQL5/KAT5/BCL7B/PNKP/UBE2N/MORF4L1/POT1/VPS72/UBE2V2	39
GO:0008630	intrinsic apoptotic signaling pathway in response to DNA damage	31/3003	102/18903	0.000175406	0.00331571	0.00276678	TOPORS/AEN/TNFRSF1A/USP47/BCL2/RPS27L/TMEM109/SNAI1/BCL2L2/FNIP2/BOK/BCL3/CDKN1A/SFN/RPL26/DDIT4/EPHA2/ABL1/SOD2/EP300/BCL2L1/BRCA2/TRIAP1/SNAI2/MLH1/ATAD5/RPS3/SKIL/BAD/SHISA5/TPT1	31
GO:0000731	DNA synthesis involved in DNA repair	16/3003	40/18903	0.000215657	0.00392207	0.00327275	RRM2B/POLI/POLD4/PARP10/VCP/RFC3/FAAP20/USP10/POLD2/POLDIP2/REV3L/SPRTN/HROB/USP1/RRM1/TREX1	16
GO:0045739	positive regulation of DNA repair	36/3003	128/18903	0.000308249	0.00508692	0.00424475	SMCHD1/UIMC1/RBBP8/EYA2/SPIDR/POGZ/PARP3/SMARCB1/ACTR2/YEATS4/YY1/SPIRE2/MEAF6/XRCC1/WDR48/FUS/CEBPG/SMARCE1/ARID1B/MBTD1/SMARCC1/INO80/ZCWPW1/RPS3/SMARCA4/INO80E/USP1/EPC1/ACTB/KAT5/BCL7B/PNKP/UBE2N/MORF4L1/VPS72/UBE2V2	36
GO:2000781	positive regulation of double-strand break repair	27/3003	88/18903	0.000377534	0.00603861	0.00503889	SMCHD1/RBBP8/SPIDR/POGZ/PARP3/SMARCB1/ACTR2/YEATS4/SPIRE2/MEAF6/WDR48/FUS/SMARCE1/ARID1B/MBTD1/SMARCC1/ZCWPW1/SMARCA4/EPC1/ACTB/KAT5/BCL7B/PNKP/UBE2N/MORF4L1/VPS72/UBE2V2	27
GO:0031571	mitotic G1 DNA damage checkpoint signaling	12/3003	29/18903	0.000920129	0.0122123	0.0101905	RPS27L/RFWD3/CDKN1A/CDK2/RPL26/PIDD1/CDKN1B/FBXO31/CRADD/TRIAP1/CCND1/TREX1	12
GO:0010569	regulation of double-strand break repair via homologous recombination	22/3003	72/18903	0.00134399	0.0163427	0.0136371	RTEL1/SMCHD1/FIGNL1/RBBP8/SPIDR/POGZ/ACTR2/YEATS4/RAD51/MEAF6/PPP4R2/TP53BP1/WDR48/FUS/MBTD1/CHEK1/EPC1/ACTB/RECQL5/KAT5/MORF4L1/VPS72	22
GO:2001021	negative regulation of response to DNA damage stimulus	23/3003	82/18903	0.00363807	0.0350762	0.0292691	RTEL1/SMCHD1/DYRK3/USP47/BCL2/HMGA2/SNAI1/TFIP11/DDX39B/TERF2/ERCC1/XRCC1/TP53BP1/PTTG1IP/THOC1/BCL2L1/TRIAP1/SNAI2/ATAD5/RPS3/DYRK1A/TPT1/RECQL5	23
GO:0043516	regulation of DNA damage response, signal transduction by p53 class mediator	13/3003	38/18903	0.00430123	0.0404082	0.0337184	DYRK3/COPS3/ATR/SNAI1/PLA2R1/PMAIP1/RPL26/PTTG1IP/SPRED2/DDX5/NPM1/SNAI2/DYRK1A	13
GO:1905168	positive regulation of double-strand break repair via homologous recombination	13/3003	39/18903	0.00552943	0.0492751	0.0411173	RBBP8/POGZ/ACTR2/YEATS4/MEAF6/WDR48/FUS/MBTD1/EPC1/ACTB/KAT5/MORF4L1/VPS72	13
GO:0042771	intrinsic apoptotic signaling pathway in response to DNA damage by p53 class mediator	14/3003	44/18903	0.00646661	0.0554865	0.0463004	TOPORS/AEN/BCL2/RPS27L/TMEM109/BCL3/CDKN1A/RPL26/DDIT4/EP300/BRCA2/TRIAP1/ATAD5/SHISA5	14
GO:0006289	nucleotide-excision repair	22/3003	84/18903	0.0104211	0.0796656	0.0664765	RPA3/FANCC/SMARCB1/NTHL1/ERCC1/XAB2/ERCC2/RAD23B/SMARCE1/ARID1B/SMARCC1/BRCA2/SLC30A9/HMGN1/ERCC5/UVSSA/SMARCA4/ACTB/KAT5/BCL7B/XPC/PNKP	22
GO:0006283	transcription-coupled nucleotide-excision repair	5/3003	10/18903	0.012599	0.0901289	0.0752076	XAB2/ERCC2/HMGN1/ERCC5/UVSSA	5
GO:2000001	regulation of DNA damage checkpoint	9/3003	26/18903	0.0151993	0.104535	0.0872286	RFWD3/MAP3K20/DDX39B/RAD51/CRY1/RNASEH2B/THOC1/TTI1/BRCA2	9
GO:0006298	mismatch repair	11/3003	38/18903	0.0303141	0.169606	0.141526	MCM9/RPA3/PMS1/RNASEH2A/ERCC1/MUTYH/RNASEH2B/ABL1/MLH1/XPC/TREX1	11
GO:1902229	regulation of intrinsic apoptotic signaling pathway in response to DNA damage	11/3003	38/18903	0.0303141	0.169606	0.141526	USP47/BCL2/SNAI1/RPL26/BCL2L1/TRIAP1/SNAI2/ATAD5/RPS3/SKIL/TPT1	11
GO:0043517	positive regulation of DNA damage response, signal transduction by p53 class mediator	6/3003	16/18903	0.030479	0.169606	0.141526	ATR/PLA2R1/PMAIP1/RPL26/SPRED2/DDX5	6
GO:1904505	regulation of telomere maintenance in response to DNA damage	6/3003	16/18903	0.030479	0.169606	0.141526	RTEL1/YY1/ERCC1/XRCC1/INO80/INO80E	6
GO:0043247	telomere maintenance in response to DNA damage	9/3003	29/18903	0.0312702	0.173082	0.144427	RTEL1/TFIP11/YY1/TERF2/ERCC1/XRCC1/APEX1/INO80/INO80E	9
GO:0006284	base-excision repair	12/3003	43/18903	0.0319784	0.1756	0.146528	MBD4/RPA3/USP47/HMGA2/NTHL1/XRCC1/MUTYH/APEX1/ERCC5/RPS3/PNKP/LIG3	12
GO:0007095	mitotic G2 DNA damage checkpoint signaling	10/3003	34/18903	0.0342287	0.184865	0.154259	NBN/NOP53/UIMC1/CDK5RAP3/CDK1/CDKN1A/CDC14B/TRIM39/FZR1/CHEK1	10
GO:0031573	mitotic intra-S DNA damage checkpoint signaling	6/3003	17/18903	0.0409361	0.209655	0.174945	MUS81/ATF2/MDC1/RAD17/FANCD2/XPC	6
GO:0070914	UV-damage excision repair	5/3003	13/18903	0.0425883	0.213044	0.177773	ERCC1/CUL4B/INO80/XPC/TREX1	5
